# Supplementary material for: catena-Poly[[[di­aqua­cobalt(II)]-bis­{μ-2-[3-(4-carboxyl­atophen­yl)pyridin-1-ium-1-yl]acetato}] dihydrate]
Source: Acta Crystallogr Sect E Struct Rep Online. 2013 Apr 10;69(Pt 5):m252. doi: 10.1107/S1600536813008933 (PMC3647799; doi:10.1107/S1600536813008933)
Supplement: Supplementary file 1 [file e-69-0m252-sup1.cif]

##############################################################################
#                                                                            #
# This CIF contains the data in a paper accepted for publication in          #
# Acta Crystallographica Section E. It conforms to the requirements of       #
# Notes for Authors for Acta Crystallographica Section E, and has been       #
# peer reviewed under the auspices of the IUCr Commission on Journals.       #
#                                                                            #
# Full details of the Crystallographic Information File format               #
# are given in the paper "The Crystallographic Information File (CIF):       #
# a New Standard Archive File for Crystallography" by S. R. Hall, F. H.      #
# Allen and I. D. Brown [Acta Cryst. (1991), A47, 655-685].                  #
#                                                                            #
# The current version of the core CIF dictionary is obtainable from          #
# ftp://ftp.iucr.org/pub/cif_core.dic.                                       #
#                                                                            #
# Software is freely available for graphical display of the structure(s)     #
# in this CIF. For information consult the CIF software page                 #
# http://www.iucr.org/resources/cif/software.                                #
#                                                                            #
# This file may be used for bona fide research purposes within the           #
# scientific community so long as proper attribution is given to the journal # 
# article from which it was obtained.                                        #
#                                                                            #
##############################################################################
data_I
_audit_creation_method     SHELXL-97
_chemical_name_systematic
;\
<i>catena</i>-Poly[[[diaquacobalt(II)]-bis{\m-2-[3-(4-\
carboxylatophenyl)pyridin-1-ium-1-yl]acetato}] dihydrate]
;
_chemical_name_common     ?
_chemical_formula_moiety     'C28 H24 Co N2 O10, 2(H2 O)'
_chemical_formula_sum     'C28 H28 Co N2 O12'
_chemical_formula_iupac     '[Co (C14 H10 N O4)2 (H2 O)2], 2H2 O'
_chemical_formula_weight     643.45
_chemical_melting_point     ?
_symmetry_cell_setting     triclinic
_symmetry_space_group_name_H-M     'P -1'
_symmetry_space_group_name_Hall     '-P 1'
loop_
    _symmetry_equiv_pos_as_xyz
    'x, y, z'
    '-x, -y, -z'
_cell_length_a     7.5943(3)
_cell_length_b     7.9123(3)
_cell_length_c     10.7673(4)
_cell_angle_alpha     88.7690(10)
_cell_angle_beta     81.6810(10)
_cell_angle_gamma     83.9200(10)
_cell_volume     636.57(4)
_cell_formula_units_Z     1
_cell_measurement_reflns_used     ?
_cell_measurement_theta_min     ?
_cell_measurement_theta_max     ?
_cell_measurement_temperature     296(2)
_cell_special_details     ?
_exptl_crystal_description     'block'
_exptl_crystal_colour     'red'
_exptl_crystal_size_max     0.10
_exptl_crystal_size_mid     0.08
_exptl_crystal_size_min     0.06
_exptl_crystal_density_diffrn     1.679
_exptl_crystal_density_meas     ?
_exptl_crystal_density_method     'not measured'
_exptl_crystal_F_000     333
_exptl_absorpt_coefficient_mu     0.751
_exptl_absorpt_correction_type     multi-scan
_exptl_absorpt_process_details     '(SADABS; Bruker, 2008)'
_exptl_absorpt_correction_T_min     0.9287
_exptl_absorpt_correction_T_max     0.9563
_exptl_special_details     ?
_diffrn_ambient_temperature     296(2)
_diffrn_radiation_type     MoK\a
_diffrn_radiation_wavelength     0.71073
_diffrn_radiation_source     'fine-focus sealed tube'
_diffrn_radiation_monochromator     graphite
_diffrn_measurement_device_type     'Bruker SMART CCD area-detector'
_diffrn_measurement_method     'phi and omega scans'
_diffrn_detector_area_resol_mean     ?
_diffrn_reflns_number     7933
_diffrn_reflns_av_R_equivalents     0.0150
_diffrn_reflns_av_sigmaI/netI     0.0139
_diffrn_reflns_theta_min     1.91
_diffrn_reflns_theta_max     26.00
_diffrn_reflns_theta_full     26.00
_diffrn_measured_fraction_theta_max     0.984
_diffrn_measured_fraction_theta_full     0.984
_diffrn_reflns_limit_h_min     -9
_diffrn_reflns_limit_h_max     9
_diffrn_reflns_limit_k_min     -9
_diffrn_reflns_limit_k_max     9
_diffrn_reflns_limit_l_min     -10
_diffrn_reflns_limit_l_max     13
_diffrn_standards_number     ?
_diffrn_standards_interval_count     ?
_diffrn_standards_interval_time     ?
_diffrn_standards_decay_%     2.5
_refine_special_details
;
Refinement of <i>F</i>^2^ against ALL reflections. The weighted <i>R</i>-factor
<i>wR</i> and goodness of fit <i>S</i> are based on <i>F</i>^2^, conventional
<i>R</i>-factors <i>R</i> are based on <i>F</i>, with <i>F</i> set to zero for
negative <i>F</i>^2^. The threshold expression of <i>F</i>^2^ >
\s(<i>F</i>^2^) is used only for calculating <i>R</i>-factors(gt) <i>etc</i>.
and is not relevant to the choice of reflections for refinement.
<i>R</i>-factors based on <i>F</i>^2^ are statistically about twice as large
as those based on <i>F</i>, and <i>R</i>- factors based on ALL data will be
even larger.
;
_reflns_number_total     2477
_reflns_number_gt     2449
_reflns_threshold_expression     I>2\s(I)
_refine_ls_structure_factor_coef     Fsqd
_refine_ls_matrix_type     full
_refine_ls_R_factor_all     0.0303
_refine_ls_R_factor_gt     0.0301
_refine_ls_wR_factor_gt     0.0908
_refine_ls_wR_factor_ref     0.0911
_refine_ls_goodness_of_fit_ref     1.052
_refine_ls_restrained_S_all     1.058
_refine_ls_number_reflns     2477
_refine_ls_number_parameters     208
_refine_ls_number_restraints     3
_refine_ls_hydrogen_treatment     mixed
_refine_ls_weighting_scheme     calc
_refine_ls_weighting_details
         'calc w=1/[\s^2^(Fo^2^)+(0.0573P)^2^+0.4307P] where P=(Fo^2^+2Fc^2^)/3'
_atom_sites_solution_hydrogens     geom
_atom_sites_solution_primary     direct
_atom_sites_solution_secondary     difmap
_refine_ls_shift/su_max     0.000
_refine_ls_shift/su_mean     0.000
_refine_diff_density_max     0.416
_refine_diff_density_min     -0.429
_refine_ls_extinction_method     none
_refine_ls_extinction_coef     ?
loop_
    _atom_type_symbol
    _atom_type_description
    _atom_type_scat_dispersion_real
    _atom_type_scat_dispersion_imag
    _atom_type_scat_source
    'C' 'C' 0.0033 0.0016
                         'International Tables Vol C Tables 4.2.6.8 and 6.1.1.4'
    'H' 'H' 0.0000 0.0000
                         'International Tables Vol C Tables 4.2.6.8 and 6.1.1.4'
    'N' 'N' 0.0061 0.0033
                         'International Tables Vol C Tables 4.2.6.8 and 6.1.1.4'
    'O' 'O' 0.0106 0.0060
                         'International Tables Vol C Tables 4.2.6.8 and 6.1.1.4'
    'Co' 'Co' 0.3494 0.9721
                         'International Tables Vol C Tables 4.2.6.8 and 6.1.1.4'
_computing_data_collection     'SMART (Bruker, 2007)'
_computing_cell_refinement     'SAINT (Bruker, 2007)'
_computing_data_reduction     'SAINT (Bruker, 2007)'
_computing_structure_solution     'SHELXTL (Sheldrick, 2008)'
_computing_structure_refinement     'SHELXTL (Sheldrick, 2008)'
_computing_molecular_graphics     'SHELXTL (Sheldrick, 2008)'
_computing_publication_material     'SHELXTL (Sheldrick, 2008)'
loop_
    _atom_site_type_symbol
    _atom_site_label
    _atom_site_fract_x
    _atom_site_fract_y
    _atom_site_fract_z
    _atom_site_U_iso_or_equiv
    _atom_site_adp_type
    _atom_site_calc_flag
    _atom_site_refinement_flags
    _atom_site_occupancy
    _atom_site_symmetry_multiplicity
    _atom_site_disorder_assembly
    _atom_site_disorder_group
    Co Co1 0.5000 0.0000 1.0000 0.01887(13) Uani d S 1 2 . .
    C C1 0.1280(2) 0.2122(2) 1.01741(17) 0.0240(4) Uani d . 1 1 . .
    C C2 -0.0189(2) 0.2764(2) 0.93891(16) 0.0236(4) Uani d . 1 1 . .
    H H2A -0.1265 0.2227 0.9683 0.028 Uiso calc R 1 1 . .
    H H2B -0.0468 0.3982 0.9496 0.028 Uiso calc R 1 1 . .
    C C3 0.0277(3) 0.0817(2) 0.76392(18) 0.0262(4) Uani d . 1 1 . .
    H H3A -0.0235 0.0016 0.8182 0.031 Uiso calc R 1 1 . .
    C C4 0.0928(3) 0.0397(2) 0.64190(19) 0.0305(4) Uani d . 1 1 . .
    H H4A 0.0861 -0.0691 0.6131 0.037 Uiso calc R 1 1 . .
    C C5 0.1687(3) 0.1600(2) 0.56150(18) 0.0280(4) Uani d . 1 1 . .
    H H5A 0.2178 0.1303 0.4797 0.034 Uiso calc R 1 1 . .
    C C6 0.1715(2) 0.3251(2) 0.60302(17) 0.0218(4) Uani d . 1 1 . .
    C C7 0.1054(2) 0.3596(2) 0.72797(17) 0.0219(4) Uani d . 1 1 . .
    H H7A 0.1075 0.4681 0.7590 0.026 Uiso calc R 1 1 . .
    C C8 0.2383(2) 0.4612(2) 0.51779(16) 0.0217(4) Uani d . 1 1 . .
    C C9 0.2396(2) 0.4480(2) 0.38854(17) 0.0243(4) Uani d . 1 1 . .
    H H9A 0.1995 0.3532 0.3564 0.029 Uiso calc R 1 1 . .
    C C10 0.3003(2) 0.5750(2) 0.30783(17) 0.0237(4) Uani d . 1 1 . .
    H H10A 0.3012 0.5640 0.2219 0.028 Uiso calc R 1 1 . .
    C C11 0.3597(2) 0.7182(2) 0.35321(16) 0.0221(4) Uani d . 1 1 . .
    C C12 0.3616(2) 0.7305(2) 0.48192(17) 0.0235(4) Uani d . 1 1 . .
    H H12A 0.4038 0.8246 0.5135 0.028 Uiso calc R 1 1 . .
    C C13 0.3014(2) 0.6043(2) 0.56340(16) 0.0239(4) Uani d . 1 1 . .
    H H13A 0.3028 0.6148 0.6491 0.029 Uiso calc R 1 1 . .
    C C14 0.4175(2) 0.8612(2) 0.26645(17) 0.0225(4) Uani d . 1 1 . .
    O O1 0.23496(18) 0.08802(17) 0.97274(13) 0.0280(3) Uani d . 1 1 . .
    O O2 0.1218(2) 0.2815(2) 1.12000(14) 0.0381(4) Uani d . 1 1 . .
    O O3 0.4574(2) 0.99102(19) 0.31444(13) 0.0371(4) Uani d . 1 1 . .
    O O4 0.41823(18) 0.83772(17) 0.14971(12) 0.0268(3) Uani d . 1 1 . .
    O O5 0.5063(2) -0.20597(18) 0.87341(14) 0.0309(3) Uani d . 1 1 . .
    H H5C 0.629(4) -0.250(4) 0.867(3) 0.046 Uiso d . 1 1 . .
    H H5B 0.504(4) -0.150(4) 0.806(3) 0.046 Uiso d . 1 1 . .
    O O6 0.3383(3) 0.4835(3) -0.0904(2) 0.0637(6) Uani d D 1 1 . .
    H H6A 0.437(4) 0.402(3) -0.100(4) 0.096 Uiso d D 1 1 . .
    H H6B 0.399(5) 0.578(3) -0.108(4) 0.096 Uiso d D 1 1 . .
    N N1 0.03825(19) 0.23849(19) 0.80482(14) 0.0213(3) Uani d . 1 1 . .
loop_
    _atom_site_aniso_label
    _atom_site_aniso_U_11
    _atom_site_aniso_U_22
    _atom_site_aniso_U_33
    _atom_site_aniso_U_12
    _atom_site_aniso_U_13
    _atom_site_aniso_U_23
    Co1 0.02626(19) 0.01584(18) 0.01403(18) -0.00255(12) -0.00149(12)
                                                                     0.00310(12)
    C1 0.0299(9) 0.0220(9) 0.0202(9) -0.0061(7) -0.0021(7) 0.0069(7)
    C2 0.0257(8) 0.0247(9) 0.0185(8) -0.0008(7) 0.0008(7) 0.0034(7)
    C3 0.0321(9) 0.0213(9) 0.0253(9) -0.0061(7) -0.0028(7) 0.0064(7)
    C4 0.0403(11) 0.0208(9) 0.0299(10) -0.0037(8) -0.0029(8) 0.0005(8)
    C5 0.0342(10) 0.0267(9) 0.0212(9) -0.0012(8) 0.0002(7) 0.0008(7)
    C6 0.0225(8) 0.0227(9) 0.0196(8) -0.0007(7) -0.0023(6) 0.0046(7)
    C7 0.0252(8) 0.0193(8) 0.0212(9) -0.0030(7) -0.0037(7) 0.0048(7)
    C8 0.0217(8) 0.0227(9) 0.0189(9) 0.0004(6) -0.0003(6) 0.0056(7)
    C9 0.0276(9) 0.0244(9) 0.0211(9) -0.0038(7) -0.0032(7) 0.0028(7)
    C10 0.0255(8) 0.0283(9) 0.0164(8) -0.0003(7) -0.0022(6) 0.0049(7)
    C11 0.0212(8) 0.0241(9) 0.0191(9) 0.0012(7) 0.0003(6) 0.0066(7)
    C12 0.0277(9) 0.0220(9) 0.0202(9) -0.0018(7) -0.0021(7) 0.0025(7)
    C13 0.0292(9) 0.0256(9) 0.0156(8) -0.0011(7) -0.0011(7) 0.0028(7)
    C14 0.0250(8) 0.0226(9) 0.0183(8) 0.0007(7) -0.0003(6) 0.0043(7)
    O1 0.0301(7) 0.0252(7) 0.0285(7) 0.0012(5) -0.0071(5) 0.0014(5)
    O2 0.0499(9) 0.0381(8) 0.0265(7) 0.0040(7) -0.0121(6) -0.0041(6)
    O3 0.0628(10) 0.0288(7) 0.0219(7) -0.0151(7) -0.0066(7) 0.0050(6)
    O4 0.0387(7) 0.0241(6) 0.0173(6) -0.0066(5) -0.0011(5) 0.0055(5)
    O5 0.0476(9) 0.0226(7) 0.0229(7) -0.0053(6) -0.0060(6) 0.0021(5)
    O6 0.0462(10) 0.0515(11) 0.0891(16) -0.0104(9) 0.0100(10) -0.0085(11)
    N1 0.0232(7) 0.0222(7) 0.0179(7) -0.0008(6) -0.0031(6) 0.0050(6)
_geom_special_details
;
All e.s.d.'s (except the e.s.d. in the dihedral angle between two l.s. planes)
are estimated using the full covariance matrix. The cell e.s.d.'s are taken
into account individually in the estimation of e.s.d.'s in distances, angles
and torsion angles; correlations between e.s.d.'s in cell parameters are only
used when they are defined by crystal symmetry. An approximate (isotropic)
treatment of cell e.s.d.'s is used for estimating e.s.d.'s involving l.s.
planes.
;
loop_
    _geom_bond_atom_site_label_1
    _geom_bond_atom_site_label_2
    _geom_bond_site_symmetry_2
    _geom_bond_distance
    _geom_bond_publ_flag
    Co1 O4 2_666 2.1031(12) ?
    Co1 O4 1_546 2.1031(12) ?
    Co1 O1 . 2.1184(13) ?
    Co1 O1 2_657 2.1184(13) ?
    Co1 O5 2_657 2.1392(14) ?
    Co1 O5 . 2.1392(14) ?
    C1 O2 . 1.236(2) ?
    C1 O1 . 1.263(2) ?
    C1 C2 . 1.533(3) ?
    C2 N1 . 1.474(2) ?
    C2 H2A . 0.9700 ?
    C2 H2B . 0.9700 ?
    C3 N1 . 1.340(2) ?
    C3 C4 . 1.370(3) ?
    C3 H3A . 0.9300 ?
    C4 C5 . 1.387(3) ?
    C4 H4A . 0.9300 ?
    C5 C6 . 1.393(3) ?
    C5 H5A . 0.9300 ?
    C6 C7 . 1.389(3) ?
    C6 C8 . 1.483(2) ?
    C7 N1 . 1.346(2) ?
    C7 H7A . 0.9300 ?
    C8 C9 . 1.396(3) ?
    C8 C13 . 1.400(3) ?
    C9 C10 . 1.387(3) ?
    C9 H9A . 0.9300 ?
    C10 C11 . 1.387(3) ?
    C10 H10A . 0.9300 ?
    C11 C12 . 1.394(2) ?
    C11 C14 . 1.512(2) ?
    C12 C13 . 1.385(3) ?
    C12 H12A . 0.9300 ?
    C13 H13A . 0.9300 ?
    C14 O3 . 1.244(2) ?
    C14 O4 . 1.274(2) ?
    O4 Co1 1_564 2.1031(12) ?
    O5 H5C . 0.95(3) ?
    O5 H5B . 0.85(3) ?
    O6 H6A . 0.927(18) ?
    O6 H6B . 0.924(18) ?
loop_
    _geom_angle_atom_site_label_1
    _geom_angle_atom_site_label_2
    _geom_angle_atom_site_label_3
    _geom_angle_site_symmetry_1
    _geom_angle_site_symmetry_3
    _geom_angle
    _geom_angle_publ_flag
    O4 Co1 O4 2_666 1_546 180.0 ?
    O4 Co1 O1 2_666 . 86.13(5) ?
    O4 Co1 O1 1_546 . 93.87(5) ?
    O4 Co1 O1 2_666 2_657 93.87(5) ?
    O4 Co1 O1 1_546 2_657 86.13(5) ?
    O1 Co1 O1 . 2_657 180.0000(10)
                                 ?
    O4 Co1 O5 2_666 2_657 88.97(5) ?
    O4 Co1 O5 1_546 2_657 91.03(5) ?
    O1 Co1 O5 . 2_657 88.79(6) ?
    O1 Co1 O5 2_657 2_657 91.21(6) ?
    O4 Co1 O5 2_666 . 91.03(5) ?
    O4 Co1 O5 1_546 . 88.97(5) ?
    O1 Co1 O5 . . 91.21(6) ?
    O1 Co1 O5 2_657 . 88.79(6) ?
    O5 Co1 O5 2_657 . 180.0 ?
    O2 C1 O1 . . 127.55(18) ?
    O2 C1 C2 . . 116.33(17) ?
    O1 C1 C2 . . 115.98(16) ?
    N1 C2 C1 . . 111.06(14) ?
    N1 C2 H2A . . 109.4 ?
    C1 C2 H2A . . 109.4 ?
    N1 C2 H2B . . 109.4 ?
    C1 C2 H2B . . 109.4 ?
    H2A C2 H2B . . 108.0 ?
    N1 C3 C4 . . 119.77(17) ?
    N1 C3 H3A . . 120.1 ?
    C4 C3 H3A . . 120.1 ?
    C3 C4 C5 . . 119.77(18) ?
    C3 C4 H4A . . 120.1 ?
    C5 C4 H4A . . 120.1 ?
    C4 C5 C6 . . 120.13(18) ?
    C4 C5 H5A . . 119.9 ?
    C6 C5 H5A . . 119.9 ?
    C7 C6 C5 . . 117.43(16) ?
    C7 C6 C8 . . 120.53(16) ?
    C5 C6 C8 . . 122.02(17) ?
    N1 C7 C6 . . 120.95(16) ?
    N1 C7 H7A . . 119.5 ?
    C6 C7 H7A . . 119.5 ?
    C9 C8 C13 . . 118.49(16) ?
    C9 C8 C6 . . 119.86(16) ?
    C13 C8 C6 . . 121.65(16) ?
    C10 C9 C8 . . 120.49(17) ?
    C10 C9 H9A . . 119.8 ?
    C8 C9 H9A . . 119.8 ?
    C11 C10 C9 . . 121.02(16) ?
    C11 C10 H10A . . 119.5 ?
    C9 C10 H10A . . 119.5 ?
    C10 C11 C12 . . 118.66(16) ?
    C10 C11 C14 . . 121.32(16) ?
    C12 C11 C14 . . 120.01(17) ?
    C13 C12 C11 . . 120.78(17) ?
    C13 C12 H12A . . 119.6 ?
    C11 C12 H12A . . 119.6 ?
    C12 C13 C8 . . 120.54(16) ?
    C12 C13 H13A . . 119.7 ?
    C8 C13 H13A . . 119.7 ?
    O3 C14 O4 . . 125.88(17) ?
    O3 C14 C11 . . 117.89(16) ?
    O4 C14 C11 . . 116.22(16) ?
    C1 O1 Co1 . . 132.41(12) ?
    C14 O4 Co1 . 1_564 127.67(12) ?
    Co1 O5 H5C . . 100.6(17) ?
    Co1 O5 H5B . . 99.2(19) ?
    H5C O5 H5B . . 102(2) ?
    H6A O6 H6B . . 98(2) ?
    C3 N1 C7 . . 121.83(16) ?
    C3 N1 C2 . . 118.73(15) ?
    C7 N1 C2 . . 119.39(15) ?
loop_
    _geom_hbond_atom_site_label_D
    _geom_hbond_atom_site_label_H
    _geom_hbond_atom_site_label_A
    _geom_hbond_site_symmetry_A
    _geom_hbond_distance_DH
    _geom_hbond_distance_HA
    _geom_hbond_distance_DA
    _geom_hbond_angle_DHA
    O5 H5C O2 2_657 0.95(3) 1.91(3) 2.835(2) 164(3)
    O5 H5B O3 2_666 0.85(3) 1.80(3) 2.617(2) 162(3)
    O6 H6A O4 2_665 0.927(18) 2.13(2) 3.003(2) 156(3)
    O6 H6B O5 1_564 0.924(18) 1.961(18) 2.880(2) 173(4)
data_global
_journal_date_recd_electronic     2013-03-23
_journal_date_accepted     2013-04-02
_journal_name_full     'Acta Crystallographica, Section E'
_journal_year     2013
_journal_volume     69
_journal_issue      5
_journal_page_first     m252
_journal_page_last     m252
_journal_paper_category     QM
_journal_paper_doi     10.1107/S1600536813008933
_journal_coeditor_code     BG2502
_publ_contact_author_name     'Xiu-Mei Zhang'
_publ_contact_author_address
;
College of Chemistry and Materials Science, Huaibei Normal University,
100 Dongshan Road, Huaibei, Anhui 235000, People's Republic of China
;
_publ_contact_author_email     'zhangxiumeilb@126.com'
_publ_contact_author_fax     '+86-561-3802681'
_publ_contact_author_phone     '+86-561-3802681'
_publ_section_title
;\
<i>catena</i>-Poly[[[diaquacobalt(II)]-bis{\m-2-[3-(4-carboxylatophenyl)\
pyridin-1-ium-1-yl]acetato}] dihydrate]
;
loop_
    _publ_author_name
    _publ_author_footnote
    _publ_author_address
    'Gao, Wei' .
;
College of Chemistry and Materials Science, Huaibei Normal University,
100 Dongshan Road, Huaibei, Anhui 235000, People's Republic of China
;
    'Zhang, Xiu-Mei' .
;
College of Chemistry and Materials Science, Huaibei Normal University,
100 Dongshan Road, Huaibei, Anhui 235000, People's Republic of China
;
