# Supplementary material for: catena-Poly[[[di­aqua­cobalt(II)]-bis­{μ-2-[3-(4-carboxyl­atophen­yl)pyridin-1-ium-1-yl]acetato}] dihydrate]
Source: Acta Crystallogr Sect E Struct Rep Online. 2013 Apr 10;69(Pt 5):m252. doi: 10.1107/S1600536813008933 (PMC3647799; doi:10.1107/S1600536813008933)
Supplement: Supplementary file 2 [file e-69-0m252-Isup2.hkl]

# 
# h,k,l, Fc-squared, Fo-squared, sigma(Fo-squared) and status flag 
# 
data_I
_shelx_title ' 2 in P-1' 
_shelx_refln_list_code          4 
_shelx_F_calc_maximum      150.58 
_exptl_crystal_F_000       333.00 
_reflns_d_resolution_high  0.8106 
 
loop_ 
 _symmetry_equiv_pos_as_xyz 
 'x, y, z' 
 '-x, -y, -z' 
 
_cell_length_a     7.5943 
_cell_length_b     7.9123 
_cell_length_c    10.7673 
_cell_angle_alpha  88.769 
_cell_angle_beta   81.681 
_cell_angle_gamma  83.920 
 
_shelx_F_squared_multiplier     1.000 
 
loop_ 
 _refln_index_h 
 _refln_index_k 
 _refln_index_l 
 _refln_F_squared_calc 
 _refln_F_squared_meas 
 _refln_F_squared_sigma 
 _refln_observed_status 
   1   0   0      520.58      528.15      6.62 o 
   2   0   0      835.84      821.20     10.13 o 
   3   0   0      367.65      424.22      3.89 o 
   4   0   0      210.19      217.27      2.62 o 
   5   0   0      218.77      196.58      1.91 o 
   6   0   0      135.21      123.74      1.29 o 
   7   0   0       52.99       51.07      0.67 o 
   8   0   0      142.35      145.57      1.56 o 
   9   0   0        2.21        1.73      0.21 o 
  -9   1   0        6.85        7.01      0.38 o 
  -8   1   0       20.66       20.11      0.45 o 
  -7   1   0       45.31       42.80      0.60 o 
  -6   1   0        1.05        1.64      0.18 o 
  -5   1   0        4.38        3.98      0.16 o 
  -4   1   0      293.06      258.17      2.44 o 
  -3   1   0     2210.51     2187.15     21.66 o 
  -2   1   0    22674.11    17349.82    206.75 o 
  -1   1   0       48.38       83.47      5.39 o 
   0   1   0      601.64      794.24     10.09 o 
   1   1   0     2217.86     2366.50    132.38 o 
   2   1   0       34.14       58.06      0.66 o 
   3   1   0     1685.31     1604.16     14.74 o 
   4   1   0      663.23      626.52      5.72 o 
   5   1   0       12.16       17.05      0.29 o 
   6   1   0       73.46       78.31      0.88 o 
   7   1   0       44.28       45.15      0.61 o 
   8   1   0       47.64       51.45      0.71 o 
   9   1   0       98.91      108.17      1.27 o 
  -8   2   0       10.96       10.01      0.35 o 
  -7   2   0        4.39        6.57      0.28 o 
  -6   2   0        1.21        1.07      0.13 o 
  -5   2   0      315.77      319.08      3.03 o 
  -4   2   0     2625.40     2773.52     25.45 o 
  -3   2   0      851.83      928.11      8.54 o 
  -2   2   0       49.39       61.87      0.63 o 
  -1   2   0      808.02      812.40     12.03 o 
   0   2   0       36.73       25.83      0.88 o 
   1   2   0     2236.73     2294.19     23.77 o 
   2   2   0      184.24      181.87      1.93 o 
   3   2   0      140.10      138.83      1.46 o 
   4   2   0      244.04      235.83      2.24 o 
   5   2   0      345.72      331.33      3.12 o 
   6   2   0        6.99        7.08      0.43 o 
   7   2   0      363.75      360.57      3.46 o 
   8   2   0        1.64        1.93      0.18 o 
   9   2   0       15.22       17.12      0.41 o 
  -8   3   0        4.84        3.02      0.25 o 
  -7   3   0      223.01      212.05      2.36 o 
  -6   3   0      732.35      732.13      7.38 o 
  -5   3   0      185.59      189.66      1.88 o 
  -4   3   0       18.75       15.42      0.34 o 
  -3   3   0      655.22      649.30      5.93 o 
  -2   3   0      520.40      514.75      4.70 o 
  -1   3   0      212.35      251.31      2.58 o 
   0   3   0       64.82       87.94      0.96 o 
   1   3   0       33.09       43.09      0.52 o 
   2   3   0      852.28      869.30     14.29 o 
   3   3   0       29.75       25.98      0.38 o 
   4   3   0      147.12      136.36      1.35 o 
   5   3   0      566.82      563.61      5.21 o 
   6   3   0        5.77        4.66      0.20 o 
   7   3   0        6.25        6.80      0.26 o 
   8   3   0      203.32      206.18      2.12 o 
   9   3   0      140.25      145.32      1.61 o 
  -8   4   0      222.59      213.20      2.43 o 
  -7   4   0      165.26      174.20      2.01 o 
  -6   4   0       71.69       79.86      1.05 o 
  -5   4   0      105.08      105.63      1.25 o 
  -4   4   0      131.60      139.71      1.41 o 
  -3   4   0        6.59        3.44      0.15 o 
  -2   4   0     1156.42     1241.91     16.23 o 
  -1   4   0       69.58       61.17      0.64 o 
   0   4   0     1305.93     1318.03     13.60 o 
   1   4   0      565.24      611.66      6.30 o 
   2   4   0      824.86      857.51      8.81 o 
   3   4   0      226.79      220.57      2.55 o 
   4   4   0      141.08      146.91      1.46 o 
   5   4   0      373.79      371.32      3.49 o 
   6   4   0      517.82      510.44      4.78 o 
   7   4   0      245.19      258.00      2.85 o 
   8   4   0       64.39       64.76      0.95 o 
  -7   5   0       53.99       53.77      0.84 o 
  -6   5   0       72.90       67.75      0.94 o 
  -5   5   0       47.20       45.71      0.68 o 
  -4   5   0      157.75      153.61      1.69 o 
  -3   5   0      298.66      287.30      3.97 o 
  -2   5   0      558.92      563.39      7.45 o 
  -1   5   0      405.64      424.38      4.63 o 
   0   5   0      243.82      232.28      2.47 o 
   1   5   0     1397.53     1382.62     16.91 o 
   2   5   0      895.46      863.00     10.41 o 
   3   5   0      924.99      928.31     11.22 o 
   4   5   0      288.30      258.63      3.31 o 
   5   5   0     1524.62     1543.43     18.55 o 
   6   5   0       23.92       23.31      0.56 o 
   7   5   0       19.28       21.60      0.57 o 
   8   5   0        1.18        1.91      0.27 o 
  -6   6   0       50.76       50.49      0.90 o 
  -5   6   0       63.27       63.92      1.24 o 
  -4   6   0       13.52       12.00      0.55 o 
  -3   6   0       94.82       98.51      1.65 o 
  -2   6   0      201.28      192.23      2.93 o 
  -1   6   0      752.67      774.11      9.38 o 
   0   6   0      105.34       97.50      1.36 o 
   1   6   0      586.51      601.30      7.32 o 
   2   6   0      369.77      354.88      4.44 o 
   3   6   0     2083.70     2053.14     25.01 o 
   4   6   0       17.57       14.57      0.50 o 
   5   6   0       18.00       16.62      0.47 o 
   6   6   0       36.50       39.62      1.08 o 
   7   6   0        9.34       11.65      0.45 o 
  -5   7   0       36.27       41.85      0.98 o 
  -4   7   0       21.31       22.42      0.63 o 
  -3   7   0       68.68       71.68      1.32 o 
  -2   7   0       80.35       75.56      1.36 o 
  -1   7   0       99.08       97.94      2.23 o 
   0   7   0      290.49      295.63      3.74 o 
   1   7   0      979.19     1019.16     12.29 o 
   2   7   0       44.17       45.54      0.80 o 
   4   7   0       11.17       11.90      0.40 o 
   5   7   0       28.68       29.05      0.66 o 
   6   7   0       39.94       35.85      0.89 o 
   7   7   0        3.52        3.96      0.37 o 
  -4   8   0        2.75        2.17      0.30 o 
  -3   8   0       11.93       12.47      0.52 o 
  -2   8   0      461.90      453.60     11.40 o 
  -1   8   0      617.76      640.26      9.25 o 
   0   8   0       66.68       73.05      1.37 o 
   1   8   0       14.44       14.51      0.51 o 
   2   8   0       35.95       33.83      0.68 o 
   3   8   0        1.65        1.96      0.23 o 
   4   8   0       23.94       21.18      0.56 o 
   5   8   0        4.39        5.35      0.33 o 
   6   8   0       77.21       82.26      1.68 o 
  -2   9   0       58.45       54.14      1.71 o 
  -1   9   0       25.82       25.38      0.72 o 
   0   9   0       29.34       31.29      0.81 o 
   1   9   0       78.87       84.53      1.56 o 
   2   9   0       11.62       10.61      0.48 o 
   3   9   0      178.66      180.26      2.50 o 
   4   9   0       50.29       50.79      0.97 o 
  -4  -9   1       26.19       26.99      0.82 o 
  -3  -9   1       70.06       73.69      1.23 o 
  -2  -9   1       26.93       28.75      0.66 o 
  -1  -9   1        3.90        4.98      0.42 o 
   0  -9   1        5.55        5.62      0.42 o 
   1  -9   1      150.41      154.70      2.55 o 
   2  -9   1        2.13        2.45      0.38 o 
  -5  -8   1       13.18       17.09      0.63 o 
  -4  -8   1        5.39        4.47      0.29 o 
  -3  -8   1        1.56        2.35      0.23 o 
  -2  -8   1       63.95       62.50      1.04 o 
  -1  -8   1        8.31        8.48      0.35 o 
   0  -8   1       27.47       29.66      0.74 o 
   1  -8   1       70.91       66.56      1.73 o 
   2  -8   1        0.46        0.60      0.24 o 
   3  -8   1      128.11      126.25      2.13 o 
   4  -8   1      221.02      218.67      3.44 o 
  -6  -7   1       43.89       40.45      0.85 o 
  -5  -7   1        6.15        6.77      0.36 o 
  -4  -7   1      214.52      215.74      2.89 o 
  -3  -7   1        9.47        9.20      0.34 o 
  -2  -7   1      309.69      306.57      3.91 o 
  -1  -7   1      628.31      606.68      7.44 o 
   0  -7   1       12.57       12.77      0.38 o 
   1  -7   1      688.87      724.78      8.81 o 
   2  -7   1      348.36      354.32      5.22 o 
   3  -7   1       76.07       79.75      1.43 o 
   4  -7   1      127.30      126.81      2.11 o 
   5  -7   1       72.73       69.87      1.36 o 
  -7  -6   1       26.65       29.55      0.71 o 
  -6  -6   1      278.86      287.88      3.88 o 
  -5  -6   1       24.10       22.67      0.58 o 
  -4  -6   1       44.40       46.21      0.83 o 
  -3  -6   1      341.83      330.11      4.18 o 
  -2  -6   1        5.89        5.82      0.33 o 
  -1  -6   1     1994.56     1936.54     23.38 o 
   0  -6   1      107.70      113.14      1.55 o 
   1  -6   1      954.98      990.84     11.93 o 
   2  -6   1      390.54      377.99      4.69 o 
   3  -6   1      109.14      109.44      1.80 o 
   4  -6   1       33.00       31.87      0.73 o 
   5  -6   1      120.73      128.61      2.14 o 
   6  -6   1       36.06       39.62      0.94 o 
  -8  -5   1       61.61       61.75      1.13 o 
  -7  -5   1       29.71       26.63      0.64 o 
  -6  -5   1        3.66        3.64      0.27 o 
  -5  -5   1       80.60       78.88      1.23 o 
  -4  -5   1        5.42        7.31      0.30 o 
  -3  -5   1     1992.87     1962.37     23.75 o 
  -2  -5   1      295.09      279.33      3.51 o 
  -1  -5   1     1234.48     1254.10     15.12 o 
   0  -5   1      115.57      117.93      1.57 o 
   1  -5   1      359.46      372.57      4.57 o 
   2  -5   1      455.32      439.43      4.58 o 
   3  -5   1      436.78      430.24      3.99 o 
   4  -5   1        1.61        2.17      0.15 o 
   5  -5   1      293.58      301.31      4.51 o 
   6  -5   1       24.87       21.66      0.46 o 
   7  -5   1       27.88       27.57      0.55 o 
  -8  -4   1        3.61        4.48      0.31 o 
  -7  -4   1      107.47      107.13      1.61 o 
  -6  -4   1       23.88       19.79      0.36 o 
  -5  -4   1      650.48      646.60      5.96 o 
  -4  -4   1       81.75       88.65      0.93 o 
  -3  -4   1        7.83        8.85      0.18 o 
  -2  -4   1      583.98      651.48      8.29 o 
  -1  -4   1      243.79      227.90      4.01 o 
   0  -4   1      374.58      349.89      3.65 o 
   1  -4   1        5.74        5.43      0.15 o 
   2  -4   1       11.08       12.36      0.31 o 
   3  -4   1      273.06      293.61      2.75 o 
   4  -4   1       10.65       10.81      0.31 o 
   5  -4   1       38.72       37.04      0.51 o 
   6  -4   1      502.60      512.34      5.25 o 
   7  -4   1        0.72        0.86      0.20 o 
   8  -4   1        1.74        0.90      0.21 o 
  -8  -3   1        5.36        4.41      0.23 o 
  -7  -3   1       90.33       89.25      1.03 o 
  -6  -3   1      123.61      134.29      1.40 o 
  -5  -3   1       48.56       43.03      0.55 o 
  -4  -3   1      846.04      885.83      8.06 o 
  -3  -3   1        0.81        1.29      0.09 o 
  -2  -3   1       72.93       61.66      0.73 o 
  -1  -3   1       18.27       17.21      0.33 o 
   0  -3   1      485.40      494.75      5.16 o 
   1  -3   1        5.73        8.34      0.44 o 
   2  -3   1        1.80        5.79      0.18 o 
   3  -3   1      312.86      305.55      3.75 o 
   4  -3   1      502.32      504.65      4.66 o 
   5  -3   1      131.23      129.98      1.34 o 
   6  -3   1       12.71       13.01      0.41 o 
   7  -3   1       77.37       77.17      1.02 o 
   8  -3   1      157.40      146.30      1.74 o 
  -9  -2   1      152.24      154.19      1.69 o 
  -8  -2   1       94.26       97.39      1.13 o 
  -7  -2   1       99.42       97.71      1.10 o 
  -6  -2   1      338.54      342.28      3.26 o 
  -5  -2   1      284.99      272.06      2.60 o 
  -4  -2   1        6.33        3.64      0.31 o 
  -3  -2   1       15.23       14.47      0.22 o 
  -2  -2   1      398.44      466.49      4.82 o 
  -1  -2   1     2593.60     2474.17     25.94 o 
   0  -2   1      358.01      468.86      7.43 o 
   1  -2   1      853.38      887.07      9.20 o 
   2  -2   1       23.83       25.25      0.43 o 
   3  -2   1       26.89       37.17      0.43 o 
   4  -2   1        0.91        3.99      0.32 o 
   5  -2   1      245.04      243.16      2.34 o 
   6  -2   1      846.16      845.40      7.76 o 
   7  -2   1      691.88      666.20      6.20 o 
   8  -2   1        0.91        0.94      0.19 o 
  -9  -1   1       88.20       89.66      1.10 o 
  -8  -1   1      270.20      263.36      2.63 o 
  -7  -1   1       51.02       51.88      0.68 o 
  -6  -1   1       16.92       16.57      0.32 o 
  -5  -1   1      309.97      325.61      3.07 o 
  -4  -1   1      202.12      190.45      1.83 o 
  -3  -1   1     1045.20      992.93      9.05 o 
  -2  -1   1      719.44      810.19      7.53 o 
  -1  -1   1     3230.35     3357.40     44.69 o 
   0  -1   1        1.13        8.80      0.21 o 
   1  -1   1      476.98      496.17      7.88 o 
   2  -1   1       95.37      127.34      1.59 o 
   3  -1   1     2866.03     2951.28     42.87 o 
   4  -1   1     4429.11     4572.29     41.70 o 
   5  -1   1      754.68      756.34      6.92 o 
   6  -1   1       53.11       50.29      0.63 o 
   7  -1   1      248.51      231.53      2.30 o 
   8  -1   1       90.08       91.51      1.07 o 
   9  -1   1        4.21        3.31      0.28 o 
  -9   0   1        6.72        5.04      0.28 o 
  -8   0   1      106.87      105.62      1.21 o 
  -7   0   1       91.39       91.15      1.04 o 
  -6   0   1       19.19       14.49      0.45 o 
  -5   0   1      140.00      127.19      1.30 o 
  -4   0   1        1.54        1.04      0.09 o 
  -3   0   1      201.73      234.46      2.19 o 
  -2   0   1      242.63      219.63      2.04 o 
  -1   0   1       30.25        9.54      0.17 o 
   0   0   1      739.11      680.71     10.39 o 
   1   0   1      514.37      543.63      6.92 o 
   2   0   1    12009.21     9778.45    127.94 o 
   3   0   1      686.77      750.66      8.98 o 
   4   0   1     1789.77     1838.02     17.01 o 
   5   0   1      362.43      331.28      3.11 o 
   6   0   1      340.33      325.55      3.09 o 
   7   0   1        1.01        1.18      0.14 o 
   8   0   1      121.81      119.41      1.32 o 
   9   0   1        0.51        0.47      0.16 o 
  -8   1   1        1.69        1.90      0.21 o 
  -7   1   1       96.33       91.64      1.05 o 
  -6   1   1       43.21       38.59      0.53 o 
  -5   1   1       16.62       16.96      0.37 o 
  -4   1   1      679.09      660.51      6.04 o 
  -3   1   1      301.14      355.44      3.28 o 
  -2   1   1      843.15      939.58      8.69 o 
  -1   1   1       23.11        8.61      0.15 o 
   0   1   1     8722.88     6740.28    167.68 o 
   1   1   1     1030.84      987.49     97.10 o 
   2   1   1     1503.59     1371.69     16.48 o 
   3   1   1      774.85      687.74      6.29 o 
   4   1   1      891.64      878.26      8.64 o 
   5   1   1      135.07      127.46      1.29 o 
   6   1   1       84.82       76.29      0.86 o 
   7   1   1        2.75        3.68      0.20 o 
   8   1   1      169.97      172.09      1.80 o 
   9   1   1       38.44       44.67      0.67 o 
  -8   2   1        3.37        3.23      0.23 o 
  -7   2   1       69.40       73.25      0.98 o 
  -6   2   1      176.38      175.07      1.95 o 
  -5   2   1      578.12      579.88      5.36 o 
  -4   2   1       37.21       42.57      0.52 o 
  -3   2   1      406.40      444.08      4.08 o 
  -2   2   1      576.95      601.32      5.48 o 
  -1   2   1     2715.91     2623.82     42.17 o 
   0   2   1       88.21       81.91      1.37 o 
   1   2   1     1368.83     1448.73     16.81 o 
   2   2   1      164.53      148.79      1.41 o 
   3   2   1      765.41      746.33     26.69 o 
   4   2   1      257.53      231.57      2.19 o 
   5   2   1      140.40      130.22      2.76 o 
   6   2   1       36.92       38.81      0.52 o 
   7   2   1      131.35      129.58      1.38 o 
   8   2   1        0.54        0.67      0.15 o 
   9   2   1      125.09      125.05      1.41 o 
  -8   3   1       63.01       63.75      0.94 o 
  -7   3   1       53.67       49.96      0.77 o 
  -6   3   1       19.12       22.05      0.45 o 
  -5   3   1      115.35      114.59      1.33 o 
  -4   3   1      588.19      600.04      5.52 o 
  -3   3   1     1950.17     2015.64     18.59 o 
  -2   3   1       27.73       20.56      0.35 o 
  -1   3   1      159.33      169.56      2.52 o 
   0   3   1      288.35      300.86      3.13 o 
   1   3   1       98.87      144.00      1.90 o 
   2   3   1      709.14      686.90      6.53 o 
   3   3   1       56.60       53.07      0.58 o 
   4   3   1      223.56      247.95      2.35 o 
   5   3   1      306.54      302.29      2.87 o 
   6   3   1       11.86       10.47      0.49 o 
   7   3   1      230.60      226.20      2.25 o 
   8   3   1       43.95       44.29      0.65 o 
   9   3   1       17.77       18.28      0.43 o 
  -7   4   1      140.59      148.08      1.77 o 
  -6   4   1      409.68      423.06      4.40 o 
  -5   4   1      205.31      215.78      2.34 o 
  -4   4   1       47.23       43.90      0.61 o 
  -3   4   1      582.47      566.91     29.44 o 
  -2   4   1      841.14      869.66      9.93 o 
  -1   4   1      221.36      310.43      3.12 o 
   0   4   1     1218.17     1261.96     11.63 o 
   1   4   1      250.11      255.94      2.38 o 
   2   4   1      464.30      559.61      5.10 o 
   3   4   1      132.09      118.71      1.18 o 
   4   4   1      803.33      776.34      7.09 o 
   5   4   1      521.04      505.83      4.70 o 
   6   4   1      449.15      449.75      4.23 o 
   7   4   1        0.46        0.24      0.14 o 
   8   4   1      236.95      243.71      2.46 o 
  -7   5   1       19.67       19.54      0.49 o 
  -6   5   1      154.15      153.80      1.79 o 
  -5   5   1      211.53      220.54      3.32 o 
  -4   5   1       33.40       28.03      3.09 o 
  -3   5   1        0.87        1.36      0.38 o 
  -2   5   1      281.22      301.76      3.59 o 
  -1   5   1        2.62        2.04      0.21 o 
   0   5   1       76.85       93.33      0.94 o 
   1   5   1      606.13      573.05      5.92 o 
   2   5   1     1175.31     1118.14     12.83 o 
   3   5   1      225.73      224.64      2.44 o 
   4   5   1      484.71      466.88      5.78 o 
   5   5   1       61.05       59.03      0.96 o 
   6   5   1      336.22      340.47      4.35 o 
   7   5   1      454.38      477.18      6.02 o 
   8   5   1       28.52       33.10      0.74 o 
  -6   6   1       15.01       15.34      0.43 o 
  -5   6   1        0.53        0.23      0.19 o 
  -4   6   1        5.89        6.25      0.26 o 
  -3   6   1       13.01       12.42      0.43 o 
  -2   6   1      110.24      108.76      2.62 o 
  -1   6   1      129.31      120.86      1.93 o 
   0   6   1       25.95       27.18      0.51 o 
   1   6   1      113.24      118.86      1.62 o 
   2   6   1      203.53      197.55      2.56 o 
   3   6   1       37.55       41.00      0.72 o 
   4   6   1      146.11      148.48      2.03 o 
   5   6   1     1215.91     1210.42     14.64 o 
   6   6   1        0.83        1.59      0.22 o 
   7   6   1      128.49      132.38      2.37 o 
  -5   7   1       34.50       35.21      0.88 o 
  -4   7   1       39.04       39.49      0.90 o 
  -3   7   1        1.17        0.81      0.23 o 
  -2   7   1       61.66       59.75      1.67 o 
  -1   7   1       67.44       64.35      1.19 o 
   0   7   1        1.10        0.92      0.20 o 
   1   7   1       41.75       41.97      0.73 o 
   2   7   1      366.52      374.01      4.69 o 
   3   7   1      631.85      611.64      7.53 o 
   4   7   1        4.12        3.66      0.25 o 
   5   7   1       92.78       91.16      1.65 o 
   6   7   1       36.07       35.04      0.75 o 
   7   7   1        6.73        6.28      0.39 o 
  -4   8   1       12.85       13.62      0.56 o 
  -3   8   1       62.93       58.93      1.20 o 
  -2   8   1        3.57        6.11      0.58 o 
  -1   8   1      189.51      192.11      3.02 o 
   0   8   1      174.40      181.28      2.86 o 
   1   8   1      158.27      153.98      2.49 o 
   2   8   1      173.47      175.26      2.79 o 
   3   8   1       70.79       74.05      1.18 o 
   4   8   1      136.61      139.68      2.08 o 
   5   8   1        6.72        7.30      0.49 o 
   6   8   1       13.17       13.52      0.49 o 
  -2   9   1       55.66       47.46      1.05 o 
  -1   9   1      210.13      204.54      4.27 o 
   0   9   1      189.65      203.36      3.60 o 
   1   9   1       29.70       32.57      0.82 o 
   2   9   1      218.86      232.86      3.64 o 
   3   9   1       87.03       84.64      1.60 o 
   4   9   1        3.18        4.06      0.35 o 
  -3  -9   2      179.02      189.13      2.78 o 
  -2  -9   2       46.17       46.61      0.89 o 
  -1  -9   2       33.60       33.16      0.85 o 
   0  -9   2        9.01        8.51      0.47 o 
   1  -9   2        9.44        8.81      0.61 o 
   2  -9   2        2.85        2.57      0.33 o 
  -5  -8   2       83.07       91.34      1.49 o 
  -4  -8   2       63.05       59.89      1.07 o 
  -3  -8   2      155.57      144.52      2.74 o 
  -2  -8   2        6.00        5.62      0.32 o 
  -1  -8   2        6.98        6.75      0.34 o 
   0  -8   2       70.58       78.69      1.43 o 
   1  -8   2       84.01       92.38      1.63 o 
   2  -8   2       10.78       11.73      0.48 o 
   3  -8   2      120.33      125.08      2.11 o 
   4  -8   2        0.53        0.98      0.28 o 
  -6  -7   2      177.65      178.53      2.53 o 
  -5  -7   2       92.33       87.47      1.40 o 
  -4  -7   2      130.65      134.28      1.93 o 
  -3  -7   2       89.13       89.44      1.36 o 
  -2  -7   2      459.41      456.82      5.70 o 
  -1  -7   2        0.70        1.09      0.19 o 
   0  -7   2      240.35      245.23      3.16 o 
   1  -7   2      172.90      183.91      2.44 o 
   2  -7   2      113.21      113.19      1.59 o 
   3  -7   2       60.62       67.82      1.26 o 
   4  -7   2      164.44      166.53      2.66 o 
   5  -7   2       51.15       49.08      1.05 o 
  -7  -6   2       90.45       93.16      1.52 o 
  -6  -6   2      257.62      269.57      3.59 o 
  -5  -6   2       33.67       33.28      0.70 o 
  -4  -6   2      222.26      216.58      2.88 o 
  -3  -6   2      180.45      183.22      2.45 o 
  -2  -6   2      478.39      457.13      5.67 o 
  -1  -6   2       71.83       71.96      1.08 o 
   0  -6   2      130.67      139.28      1.87 o 
   1  -6   2      463.90      489.01      6.00 o 
   2  -6   2      323.36      311.89      3.91 o 
   3  -6   2       87.04       85.27      1.23 o 
   4  -6   2      426.39      417.75      6.10 o 
   5  -6   2      205.42      209.13      5.56 o 
   6  -6   2       40.31       45.07      1.00 o 
  -8  -5   2       72.47       70.04      1.98 o 
  -7  -5   2        1.88        2.15      0.26 o 
  -6  -5   2      207.93      192.53      2.63 o 
  -5  -5   2      397.26      411.76      6.09 o 
  -4  -5   2        1.19        0.79      0.17 o 
  -3  -5   2       12.85       16.15      0.41 o 
  -2  -5   2       84.44       87.89      1.25 o 
  -1  -5   2      360.50      371.89      4.98 o 
   0  -5   2       54.95       50.32      0.77 o 
   1  -5   2      474.65      484.22      9.34 o 
   2  -5   2     1181.24     1181.33     14.27 o 
   3  -5   2      456.42      435.15      4.56 o 
   4  -5   2       15.48       15.52      0.29 o 
   5  -5   2      187.67      187.10      2.04 o 
   6  -5   2        4.99        5.55      0.28 o 
   7  -5   2       45.67       45.30      0.84 o 
  -8  -4   2      124.49      122.29      2.15 o 
  -7  -4   2      128.39      140.51      2.64 o 
  -6  -4   2        0.81        1.53      0.19 o 
  -5  -4   2       43.64       45.39      0.80 o 
  -4  -4   2       49.48       49.06      0.73 o 
  -3  -4   2       16.33       20.74      0.37 o 
  -2  -4   2      926.74      922.08     13.47 o 
  -1  -4   2      214.34      209.25      2.64 o 
   0  -4   2     1535.59     1623.18     19.71 o 
   1  -4   2      180.78      167.38      1.80 o 
   2  -4   2       16.29       16.79      0.25 o 
   3  -4   2      123.07      122.78      1.23 o 
   4  -4   2      153.32      153.62      1.52 o 
   5  -4   2       62.59       64.69      0.76 o 
   6  -4   2       27.38       30.99      0.64 o 
   7  -4   2        1.21        0.81      0.18 o 
   8  -4   2       48.45       41.65      1.03 o 
  -8  -3   2        3.28        3.37      0.21 o 
  -7  -3   2        0.44        0.65      0.14 o 
  -6  -3   2        1.85        2.83      0.16 o 
  -5  -3   2      252.36      233.40      2.26 o 
  -4  -3   2     1295.92     1298.75     11.76 o 
  -3  -3   2       14.74       28.72      0.36 o 
  -2  -3   2     4251.18     4572.86     47.66 o 
  -1  -3   2      350.09      351.03      4.29 o 
   0  -3   2      264.67      323.89      3.95 o 
   1  -3   2       21.39       11.68      0.27 o 
   2  -3   2       53.09       41.75      0.52 o 
   3  -3   2        6.71        4.86      0.25 o 
   4  -3   2        5.46        7.31      0.42 o 
   6  -3   2      244.42      229.66      2.98 o 
   7  -3   2        2.19        3.29      0.19 o 
   8  -3   2        5.73        4.17      0.30 o 
  -8  -2   2       36.66       40.83      0.62 o 
  -7  -2   2      147.11      131.87      1.41 o 
  -6  -2   2      273.95      263.69      2.56 o 
  -5  -2   2      259.19      241.83      2.33 o 
  -4  -2   2     2769.10     2844.14     26.06 o 
  -3  -2   2      572.64      559.03      5.11 o 
  -2  -2   2       29.39       14.35      0.23 o 
  -1  -2   2     4891.23     4550.99     51.82 o 
   0  -2   2       66.84       48.83      0.65 o 
   1  -2   2      277.59      307.78      4.81 o 
   2  -2   2      110.44      135.28      1.46 o 
   3  -2   2       50.01       55.60      0.60 o 
   4  -2   2      160.49      141.17      1.39 o 
   5  -2   2      232.45      233.34      2.25 o 
   6  -2   2       21.87       25.84      0.56 o 
   7  -2   2      311.08      295.72      3.80 o 
   8  -2   2       43.43       36.39      1.67 o 
  -8  -1   2       61.56       58.08      0.78 o 
  -7  -1   2      131.13      126.29      1.36 o 
  -6  -1   2      694.56      665.99      6.16 o 
  -5  -1   2      918.14      906.00      8.27 o 
  -4  -1   2      443.91      428.54      3.97 o 
  -3  -1   2     1449.16     1457.76     13.43 o 
  -2  -1   2       93.35       85.23      0.84 o 
  -1  -1   2      188.91      242.02      2.98 o 
   0  -1   2      703.58      789.09      9.82 o 
   1  -1   2      365.56      316.95      4.84 o 
   2  -1   2       15.37        6.25      0.17 o 
   3  -1   2     4745.82     4580.02     43.47 o 
   4  -1   2      950.89     1018.84      9.34 o 
   5  -1   2      835.34      850.36      7.75 o 
   6  -1   2      121.68      128.66      1.77 o 
   7  -1   2      239.69      237.90      3.11 o 
   8  -1   2      165.58      152.60      6.06 o 
   9  -1   2       77.92       75.02      1.29 o 
  -8   0   2      307.99      287.87      3.12 o 
  -7   0   2      190.94      180.14      1.85 o 
  -6   0   2       28.06       25.63      0.56 o 
  -5   0   2      173.87      170.21      1.69 o 
  -4   0   2       66.13       63.74      0.70 o 
  -3   0   2       34.24       40.85      0.46 o 
  -2   0   2      202.47      187.58      1.77 o 
  -1   0   2      130.97      101.21      1.29 o 
   0   0   2     1266.34     1283.08     19.68 o 
   1   0   2      469.14      531.66      8.16 o 
   2   0   2     5615.62     5265.88     58.80 o 
   3   0   2     2293.11     2360.39     24.29 o 
   4   0   2      713.01      760.50      9.62 o 
   5   0   2        8.08        7.06      0.18 o 
   6   0   2      621.22      637.67      7.73 o 
   7   0   2      137.90      134.77      1.88 o 
   8   0   2       71.28       68.84      0.86 o 
   9   0   2        3.06        2.98      0.29 o 
  -8   1   2        3.69        4.51      0.42 o 
  -7   1   2      113.75      111.35      1.36 o 
  -6   1   2        5.70        5.09      0.20 o 
  -5   1   2      177.39      181.80      1.79 o 
  -4   1   2      168.84      157.66      1.55 o 
  -3   1   2       72.62       57.89      0.62 o 
  -2   1   2        9.39        4.97      0.34 o 
  -1   1   2      775.47      745.63      6.86 o 
   0   1   2      466.30      499.78      6.52 o 
   1   1   2     1033.13     1036.47     16.27 o 
   2   1   2      134.04      114.03      1.26 o 
   3   1   2       37.73       60.27      0.62 o 
   4   1   2     1552.03     1585.67     14.61 o 
   5   1   2        0.55        0.79      0.18 o 
   6   1   2       22.65       23.46      0.51 o 
   7   1   2        3.82        4.05      0.19 o 
   8   1   2       39.15       38.24      0.57 o 
   9   1   2        0.22        0.33      0.23 o 
  -8   2   2        7.55        8.59      0.33 o 
  -7   2   2      263.45      264.16      2.87 o 
  -6   2   2       10.19        9.53      0.31 o 
  -5   2   2        9.92       10.58      0.28 o 
  -4   2   2      229.79      264.13      2.51 o 
  -3   2   2       54.13       50.08      0.56 o 
  -2   2   2       65.78       36.04      0.48 o 
  -1   2   2      715.66      680.01      6.77 o 
   0   2   2      151.07      191.37      1.78 o 
   1   2   2      273.29      152.07      2.20 o 
   2   2   2        3.71        1.15      0.11 o 
   3   2   2      271.06      329.19      4.26 o 
   4   2   2      126.14      112.55      1.87 o 
   5   2   2       12.94        5.99      0.29 o 
   6   2   2       29.06       27.99      0.41 o 
   7   2   2       11.43        9.44      0.25 o 
   8   2   2       52.11       43.56      0.63 o 
   9   2   2        4.08        3.45      0.22 o 
  -8   3   2       29.00       27.96      0.58 o 
  -7   3   2       56.98       54.64      0.82 o 
  -6   3   2      258.90      270.45      2.91 o 
  -5   3   2       19.75       16.68      0.38 o 
  -4   3   2      399.71      384.28      3.93 o 
  -3   3   2      636.85      668.37      6.11 o 
  -2   3   2      296.93      310.62      2.88 o 
  -1   3   2      167.83      183.49      3.61 o 
   0   3   2      755.09      752.49      7.08 o 
   1   3   2     4819.82     5076.98     48.71 o 
   2   3   2       83.70       53.20      0.85 o 
   3   3   2       20.09       37.57      1.22 o 
   4   3   2        0.70        0.82      0.09 o 
   5   3   2      154.99      148.52      1.49 o 
   6   3   2       16.93       14.28      0.29 o 
   7   3   2       73.03       68.28      0.83 o 
   8   3   2       78.38       81.71      0.98 o 
   9   3   2       74.15       73.13      0.94 o 
  -7   4   2       56.83       64.28      0.95 o 
  -6   4   2       65.11       70.00      0.97 o 
  -5   4   2       55.99       58.73      0.81 o 
  -4   4   2      148.12      146.22      1.63 o 
  -3   4   2      372.06      377.59      3.85 o 
  -2   4   2     1261.48     1238.24     17.64 o 
  -1   4   2     1430.05     1566.23     27.55 o 
   0   4   2       74.79       59.78      0.68 o 
   2   4   2       75.97       82.56      0.91 o 
   3   4   2        5.35        1.89      0.10 o 
   4   4   2      384.76      370.50      3.46 o 
   5   4   2      264.03      253.20      2.44 o 
   6   4   2      194.30      199.44      2.25 o 
   7   4   2        1.97        1.95      0.16 o 
   8   4   2      172.73      178.08      1.86 o 
  -7   5   2       70.76       75.45      1.07 o 
  -6   5   2       60.64       63.22      0.91 o 
  -5   5   2       41.10       46.20      1.35 o 
  -4   5   2      267.39      290.16      3.04 o 
  -3   5   2      523.90      514.04      7.39 o 
  -2   5   2       18.85       24.07      0.38 o 
  -1   5   2       67.52       83.54      1.07 o 
   0   5   2        7.65        8.21      0.23 o 
   1   5   2       49.81       34.57      0.42 o 
   2   5   2      429.81      437.44      4.82 o 
   3   5   2        0.60        0.86      0.11 o 
   4   5   2       37.62       38.80      0.55 o 
   5   5   2       12.14       10.68      0.26 o 
   6   5   2      372.57      377.27      4.77 o 
   7   5   2       19.18       20.22      0.95 o 
   8   5   2      192.21      200.45      3.14 o 
  -6   6   2      238.86      238.20      2.64 o 
  -5   6   2       75.14       71.21      0.96 o 
  -4   6   2        0.81        0.81      0.40 o 
  -3   6   2        1.93        2.10      0.32 o 
  -2   6   2       78.56       76.87      1.11 o 
  -1   6   2        8.09        8.74      0.36 o 
   0   6   2       11.24       11.01      0.37 o 
   1   6   2        1.83        1.71      0.15 o 
   2   6   2        6.23        6.27      0.26 o 
   3   6   2       19.97       20.37      0.45 o 
   4   6   2       79.77       77.12      1.17 o 
   5   6   2        3.62        4.03      0.26 o 
   6   6   2      139.80      138.22      1.97 o 
   7   6   2       22.02       23.24      0.60 o 
  -5   7   2        7.61        9.88      0.52 o 
  -4   7   2       53.15       53.96      1.12 o 
  -3   7   2        1.24        0.89      0.22 o 
  -2   7   2      239.73      223.16      3.42 o 
  -1   7   2        2.09        2.85      0.26 o 
   0   7   2        6.11        4.67      0.41 o 
   1   7   2      155.49      150.42      2.39 o 
   2   7   2       72.75       76.89      1.16 o 
   3   7   2       21.99       21.01      0.49 o 
   4   7   2       21.21       21.81      0.61 o 
   5   7   2       14.23       13.78      0.44 o 
   6   7   2        5.75        7.07      0.37 o 
   7   7   2      154.64      156.48      2.26 o 
  -4   8   2      139.59      131.71      3.06 o 
  -3   8   2        6.79        8.88      0.48 o 
  -2   8   2       79.41       77.68      1.44 o 
  -1   8   2      301.10      295.64      4.46 o 
   0   8   2        1.53        3.22      0.40 o 
   1   8   2       75.71       71.33      1.33 o 
   2   8   2      116.85      120.06      2.01 o 
   3   8   2       22.80       23.17      0.66 o 
   4   8   2       92.06      100.62      1.51 o 
   5   8   2       63.72       67.07      1.14 o 
   6   8   2      122.95      140.10      2.40 o 
  -2   9   2        0.43        0.27      0.32 o 
  -1   9   2      182.00      172.56      2.81 o 
   0   9   2       34.28       40.84      0.94 o 
   1   9   2        8.52       13.67      0.54 o 
   2   9   2      119.91      131.70      2.24 o 
   3   9   2       66.74       66.74      1.34 o 
   4   9   2       84.57      101.28      1.85 o 
  -3  -9   3      318.54      344.56      4.49 o 
  -2  -9   3       47.67       54.82      1.01 o 
  -1  -9   3       67.60       64.29      1.11 o 
   0  -9   3      132.53      128.87      3.44 o 
   1  -9   3      141.19      149.46      2.61 o 
   2  -9   3        3.29        4.17      0.37 o 
  -5  -8   3      190.49      215.00      3.65 o 
  -4  -8   3       60.96       60.80      1.10 o 
  -3  -8   3      210.98      201.17      3.25 o 
  -2  -8   3      226.50      219.15      2.93 o 
  -1  -8   3      268.50      274.74      3.58 o 
   0  -8   3        8.05        8.21      0.36 o 
   1  -8   3      469.34      494.72      6.16 o 
   2  -8   3       15.95       14.83      0.53 o 
   3  -8   3      112.43      113.86      1.95 o 
   4  -8   3       42.20       45.15      1.64 o 
  -6  -7   3      113.92      119.24      1.84 o 
  -5  -7   3      116.03      115.99      1.77 o 
  -4  -7   3      378.56      389.23      4.98 o 
  -3  -7   3      349.60      348.26      4.54 o 
  -2  -7   3      157.39      148.92      2.06 o 
  -1  -7   3      380.09      375.93      4.73 o 
   0  -7   3       10.84       10.30      0.50 o 
   1  -7   3      456.72      478.67      6.32 o 
   2  -7   3      422.20      425.74      5.30 o 
   3  -7   3       61.98       59.33      1.13 o 
   4  -7   3      333.71      333.89      4.98 o 
   5  -7   3       20.48       18.42      0.83 o 
  -7  -6   3      111.13      108.75      1.72 o 
  -6  -6   3      205.69      215.07      2.95 o 
  -5  -6   3       65.20       65.35      1.11 o 
  -4  -6   3       89.41       79.68      1.26 o 
  -3  -6   3      303.52      295.96      3.79 o 
  -2  -6   3      172.25      155.25      2.09 o 
  -1  -6   3      488.89      478.21      5.89 o 
   0  -6   3      372.19      380.02      4.73 o 
   1  -6   3        6.06        5.38      0.39 o 
   2  -6   3     1030.17     1019.43     12.29 o 
   3  -6   3        1.89        2.58      0.19 o 
   4  -6   3       85.31       85.50      1.25 o 
  -7  -5   3        4.01        3.86      0.30 o 
  -6  -5   3      144.91      131.60      1.92 o 
  -5  -5   3       94.60      106.07      1.58 o 
  -4  -5   3       15.14       13.09      0.39 o 
  -3  -5   3      346.61      336.39      4.24 o 
  -2  -5   3       71.32       74.41      1.10 o 
  -1  -5   3        2.20        3.03      0.18 o 
   0  -5   3      336.13      332.72      4.12 o 
   1  -5   3       96.96       92.86      1.52 o 
   2  -5   3      188.49      173.21      2.72 o 
   3  -5   3      466.26      454.22     10.69 o 
   4  -5   3      153.26      144.67      3.65 o 
   5  -5   3      282.55      266.01      2.57 o 
   7  -5   3        2.50        2.40      0.38 o 
  -8  -4   3      111.87      113.30      1.76 o 
  -7  -4   3        1.56        3.36      0.27 o 
  -6  -4   3       69.79       67.47      1.11 o 
  -5  -4   3      132.79      125.07      1.77 o 
  -4  -4   3       19.80       19.40      0.45 o 
  -3  -4   3       52.86       57.46      0.90 o 
  -2  -4   3      608.55      558.16      6.79 o 
  -1  -4   3      257.35      265.50      3.78 o 
   0  -4   3       12.77        6.87      0.22 o 
   1  -4   3      490.04      491.91      5.08 o 
   2  -4   3      914.71      973.42      8.81 o 
   3  -4   3      742.44      714.74      6.52 o 
   4  -4   3       32.10       36.35      0.47 o 
   5  -4   3       31.09       28.76      1.68 o 
   6  -4   3       77.92       81.79      0.95 o 
   7  -4   3       15.05       12.43      0.56 o 
   8  -4   3        8.50        9.58      0.53 o 
  -8  -3   3       14.55       14.67      0.37 o 
  -7  -3   3       31.89       30.41      0.49 o 
  -6  -3   3       40.87       46.25      0.61 o 
  -5  -3   3      275.88      285.58      2.73 o 
  -4  -3   3      507.52      483.48      4.87 o 
  -3  -3   3       37.15       34.17      0.46 o 
  -2  -3   3      322.94      311.68      4.37 o 
  -1  -3   3     1065.79     1084.13     11.21 o 
   0  -3   3     3382.97     3768.61     39.13 o 
   1  -3   3     1236.61     1242.62     12.92 o 
   2  -3   3     1526.36     1509.16     15.63 o 
   3  -3   3       93.08       88.13      0.90 o 
   4  -3   3      310.72      315.74      4.32 o 
   5  -3   3       25.73       24.96      0.39 o 
   6  -3   3      171.27      172.03      1.75 o 
   7  -3   3       17.95       19.27      0.53 o 
   8  -3   3        6.15        6.42      0.46 o 
  -8  -2   3       47.43       53.99      0.75 o 
  -7  -2   3       34.22       31.95      0.51 o 
  -6  -2   3      199.31      196.91      1.97 o 
  -5  -2   3       75.65       68.13      0.78 o 
  -4  -2   3      120.41      119.95      1.22 o 
  -3  -2   3     1062.28     1054.01      9.72 o 
  -2  -2   3     5102.96     5250.28     58.61 o 
  -1  -2   3     5443.63     5250.83    123.13 o 
   0  -2   3     2202.12     2326.44     23.96 o 
   1  -2   3       32.57       39.66      0.58 o 
   2  -2   3     2102.54     2229.03     20.37 o 
   3  -2   3       38.88       36.67      0.43 o 
   4  -2   3     1069.02     1065.93     11.54 o 
   5  -2   3       17.74       16.21      0.29 o 
   6  -2   3       82.75       85.86      0.95 o 
   7  -2   3      195.95      186.30      2.53 o 
   8  -2   3        0.26        0.44      0.22 o 
  -8  -1   3      188.69      182.01      2.09 o 
  -7  -1   3       22.94       21.25      0.40 o 
  -6  -1   3        4.55        3.57      0.19 o 
  -5  -1   3      961.02      934.64      8.53 o 
  -4  -1   3     1544.61     1561.56     14.29 o 
  -3  -1   3     1063.88     1116.70     10.29 o 
  -2  -1   3      231.35      262.97      4.05 o 
  -1  -1   3      801.88      916.58      8.45 o 
   0  -1   3     2595.33     2675.83     32.71 o 
   1  -1   3      430.18      357.58      3.74 o 
   2  -1   3     1794.58     1748.16     18.28 o 
   3  -1   3      655.22      660.66      6.03 o 
   4  -1   3        9.88        8.06      0.35 o 
   5  -1   3      619.03      615.19      5.65 o 
   6  -1   3       22.31       20.99      0.35 o 
   7  -1   3      595.39      575.34      5.37 o 
   8  -1   3       22.09       26.84      0.66 o 
   9  -1   3        2.89        3.56      0.40 o 
  -8   0   3       32.82       33.83      0.63 o 
  -7   0   3      128.69      124.04      1.48 o 
  -6   0   3      142.78      135.55      1.41 o 
  -5   0   3      132.48      133.14      1.37 o 
  -4   0   3      438.19      446.99      4.14 o 
  -3   0   3       30.07       25.84      0.34 o 
  -2   0   3      748.22      721.59      6.60 o 
  -1   0   3      878.48      911.84     11.45 o 
   0   0   3      691.26      752.02     17.17 o 
   1   0   3       66.12       47.18      0.64 o 
   2   0   3      551.33      525.90      5.49 o 
   3   0   3     1924.43     1947.50     20.28 o 
   4   0   3       26.95       14.58      0.84 o 
   5   0   3      643.26      645.83      5.92 o 
   6   0   3        6.33        7.34      0.21 o 
   7   0   3        6.14        6.92      0.33 o 
   8   0   3       69.84       70.52      1.19 o 
   9   0   3       92.14       95.00      1.54 o 
  -8   1   3       63.97       58.64      0.88 o 
  -7   1   3      103.11      101.45      1.27 o 
  -6   1   3       41.32       43.64      0.66 o 
  -5   1   3       77.59       72.39      0.82 o 
  -4   1   3      342.44      339.26      3.19 o 
  -3   1   3      815.50      863.12      8.03 o 
  -2   1   3      339.32      366.43      3.39 o 
  -1   1   3      208.68      206.91      1.93 o 
   0   1   3      384.64      418.18      4.36 o 
   1   1   3      808.76      748.42     12.74 o 
   2   1   3      920.33      847.71      8.96 o 
   3   1   3      299.75      292.82      2.71 o 
   4   1   3      288.94      285.20      2.67 o 
   5   1   3       68.25       70.62      0.77 o 
   6   1   3      150.72      154.36      1.75 o 
   7   1   3      238.77      246.28      2.42 o 
   8   1   3       41.64       42.73      0.85 o 
   9   1   3        0.60        0.37      0.24 o 
  -8   2   3       20.28       25.56      0.55 o 
  -7   2   3      151.00      151.07      1.77 o 
  -6   2   3       10.78       11.99      0.33 o 
  -5   2   3      343.43      352.67      3.66 o 
  -4   2   3       15.03       17.71      1.15 o 
  -3   2   3     1321.94     1343.92     13.87 o 
  -2   2   3      204.72      179.45      2.22 o 
  -1   2   3     1201.23     1172.32     11.81 o 
   0   2   3     3685.91     3908.13     41.83 o 
   1   2   3      477.64      581.17      5.29 o 
   2   2   3      167.78      198.14      2.26 o 
   3   2   3      215.92      225.97      2.12 o 
   4   2   3      857.79      883.39      8.03 o 
   5   2   3     1112.55     1155.84     10.48 o 
   6   2   3        0.79        0.91      0.11 o 
   7   2   3       17.55       16.92      0.34 o 
   8   2   3        7.43        7.68      0.30 o 
   9   2   3        4.11        4.32      0.39 o 
  -7   3   3      192.19      191.97      2.43 o 
  -6   3   3      108.27      108.57      1.34 o 
  -5   3   3      100.32      101.32      1.22 o 
  -4   3   3      331.00      308.24      3.20 o 
  -3   3   3      664.66      694.19      6.93 o 
  -2   3   3     1212.90     1273.98     12.65 o 
  -1   3   3      375.72      368.67      4.21 o 
   0   3   3     1747.98     1782.76     16.38 o 
   1   3   3     2635.46     2670.39     35.64 o 
   2   3   3      676.39      560.18     30.19 o 
   3   3   3     2372.88     2399.28     77.69 o 
   4   3   3       67.40       64.89      0.82 o 
   5   3   3      182.84      173.69      6.77 o 
   6   3   3        2.71        2.56      0.20 o 
   7   3   3      125.15      130.47      1.86 o 
   8   3   3       74.65       81.40      1.33 o 
   9   3   3       56.47       59.55      1.10 o 
  -7   4   3        1.44        1.28      0.22 o 
  -6   4   3      116.53      113.71      1.40 o 
  -5   4   3       34.50       35.81      0.59 o 
  -4   4   3      175.10      171.40      1.88 o 
  -3   4   3      678.79      652.51      6.53 o 
  -2   4   3      481.55      470.30      4.73 o 
  -1   4   3      241.69      239.52      5.18 o 
   0   4   3      530.36      564.61      5.75 o 
   1   4   3     2233.66     2572.59     23.49 o 
   2   4   3       96.41       91.00      0.93 o 
   3   4   3       52.53       41.63      0.50 o 
   4   4   3      262.30      237.52      3.00 o 
   5   4   3      250.77      234.69      8.02 o 
   6   4   3       42.84       42.13      0.57 o 
   7   4   3       54.28       55.52      0.72 o 
   8   4   3        2.87        3.55      0.23 o 
  -6   5   3        6.71        7.49      0.34 o 
  -5   5   3      310.11      324.52      3.44 o 
  -4   5   3       33.89       31.20      0.52 o 
  -3   5   3      141.15      131.22      1.47 o 
  -2   5   3      277.88      293.59      4.32 o 
  -1   5   3      279.15      314.72      3.21 o 
   0   5   3      116.01      108.86      1.36 o 
   1   5   3      115.64      109.33      1.10 o 
   2   5   3      162.21      155.05      1.52 o 
   3   5   3        0.64        0.98      0.10 o 
   4   5   3       27.35       23.24      1.31 o 
   5   5   3      145.37      139.96      1.44 o 
   6   5   3        3.99        5.70      0.25 o 
   7   5   3        0.56        0.17      0.14 o 
   8   5   3      165.38      170.88      2.39 o 
  -6   6   3       21.43       20.63      0.57 o 
  -5   6   3       51.20       49.26      0.75 o 
  -4   6   3       75.88       77.54      1.00 o 
  -3   6   3      182.86      161.05      7.01 o 
  -2   6   3      313.19      312.81      3.24 o 
  -1   6   3       20.76       17.91      0.33 o 
   0   6   3        3.29        3.98      0.41 o 
   1   6   3      111.52      115.15      1.85 o 
   2   6   3      180.24      150.75      2.35 o 
   3   6   3      116.59      114.71      1.58 o 
   4   6   3        0.65        0.65      0.16 o 
   5   6   3       40.82       43.36      0.82 o 
   6   6   3      152.77      143.67      2.03 o 
   7   6   3       15.03       14.21      0.46 o 
  -5   7   3       53.67       58.22      1.69 o 
  -4   7   3      147.22      137.95      2.37 o 
  -3   7   3        0.40        0.83      0.23 o 
  -2   7   3      183.53      165.92      2.64 o 
  -1   7   3      167.34      174.90      2.74 o 
   0   7   3      292.98      258.83      5.27 o 
   1   7   3      180.29      191.38      2.95 o 
   2   7   3      185.54      177.90      2.77 o 
   3   7   3       47.61       50.21      0.86 o 
   4   7   3       94.52       86.49      1.30 o 
   5   7   3       57.81       58.21      1.00 o 
   6   7   3       89.12       94.82      1.47 o 
   7   7   3       12.01       12.97      0.48 o 
  -3   8   3       58.11       61.66      1.51 o 
  -2   8   3      377.19      361.86      5.41 o 
  -1   8   3      106.09      117.56      2.00 o 
   0   8   3      104.30       98.45      1.71 o 
   1   8   3       33.25       30.30      0.74 o 
   2   8   3      360.73      365.98      5.44 o 
   3   8   3      219.03      230.02      3.56 o 
   4   8   3       51.07       56.12      1.15 o 
   5   8   3       29.21       31.01      0.81 o 
   6   8   3       13.03       14.79      0.53 o 
  -1   9   3       92.44       87.91      2.41 o 
   0   9   3      153.09      171.01      2.78 o 
   1   9   3       89.14       90.31      1.65 o 
   2   9   3       34.31       36.66      0.89 o 
   3   9   3       53.02       53.64      1.13 o 
   4   9   3        0.30        0.12      0.27 o 
  -2  -9   4        1.12        0.96      0.24 o 
  -1  -9   4       13.53       14.77      0.50 o 
   0  -9   4      138.15      144.51      2.24 o 
   1  -9   4       47.28       52.02      1.12 o 
  -4  -8   4       13.83       12.74      0.47 o 
  -3  -8   4      124.37      128.63      1.89 o 
  -2  -8   4      158.32      155.52      2.32 o 
  -1  -8   4       87.09       98.03      1.51 o 
   0  -8   4      100.25      106.09      1.57 o 
   1  -8   4      302.76      317.21      4.07 o 
   2  -8   4        0.44        1.20      0.22 o 
   3  -8   4      385.32      387.47      7.80 o 
  -6  -7   4       56.44       55.18      1.73 o 
  -5  -7   4       31.92       37.82      0.81 o 
  -4  -7   4      182.18      191.23      2.64 o 
  -3  -7   4      165.42      178.96      2.46 o 
  -2  -7   4       79.35       79.53      1.24 o 
  -1  -7   4      162.63      153.13      2.10 o 
   0  -7   4       47.71       45.77      0.81 o 
   1  -7   4      880.52      906.98     10.98 o 
   2  -7   4        2.60        2.70      0.21 o 
   3  -7   4       77.65       81.48      2.39 o 
  -6  -6   4       76.43       79.11      1.34 o 
  -5  -6   4       51.14       48.95      0.93 o 
  -4  -6   4        7.89        6.31      0.33 o 
  -3  -6   4      227.56      214.31      2.84 o 
  -2  -6   4      155.45      145.95      2.00 o 
  -1  -6   4      214.46      202.43      2.64 o 
   0  -6   4        6.59        7.36      0.29 o 
   1  -6   4       20.73       22.74      0.79 o 
   2  -6   4      201.18      194.05      3.09 o 
   3  -6   4        2.55        2.63      0.25 o 
   4  -6   4      331.10      338.90      8.18 o 
   5  -6   4       79.63       85.57      2.46 o 
  -7  -5   4       54.09       53.87      1.03 o 
  -6  -5   4        1.10        1.00      0.22 o 
  -5  -5   4      207.67      212.95      2.87 o 
  -4  -5   4       10.04        9.79      0.54 o 
  -3  -5   4       47.19       53.37      2.66 o 
  -2  -5   4       40.69       41.37      0.71 o 
  -1  -5   4      136.26      137.00      1.83 o 
   0  -5   4        6.02        6.36      0.25 o 
   1  -5   4      143.10      140.34      1.84 o 
   2  -5   4      256.10      260.48      5.00 o 
   3  -5   4      114.87      110.58      1.50 o 
   4  -5   4       82.89       85.75      1.22 o 
   5  -5   4      154.71      157.43      4.06 o 
   6  -5   4      230.61      231.51      5.82 o 
   7  -5   4        8.64        7.91      0.72 o 
  -7  -4   4       43.32       46.83      0.92 o 
  -6  -4   4      105.01      106.84      1.61 o 
  -5  -4   4       44.69       43.79      0.80 o 
  -4  -4   4       22.48       23.80      0.67 o 
  -3  -4   4       83.01       84.77      1.24 o 
  -2  -4   4      345.55      329.77      4.62 o 
  -1  -4   4      385.24      385.61      4.75 o 
   0  -4   4       23.95       26.21      0.47 o 
   1  -4   4      532.28      555.34      5.73 o 
   2  -4   4       62.43       75.96      0.87 o 
   3  -4   4      491.87      493.70      4.54 o 
   4  -4   4      337.61      343.26      3.22 o 
   5  -4   4      166.63      160.87      4.12 o 
   6  -4   4      215.15      206.92      2.74 o 
   7  -4   4        3.23        2.71      0.25 o 
  -8  -3   4       71.95       75.45      1.54 o 
  -7  -3   4       44.45       43.98      0.80 o 
  -6  -3   4       89.44       94.45      1.07 o 
  -5  -3   4       35.11       36.00      0.78 o 
  -4  -3   4      236.55      222.95      2.49 o 
  -3  -3   4       68.04       81.24      0.86 o 
  -2  -3   4      135.14      134.74      1.31 o 
  -1  -3   4     1268.68     1346.68     13.89 o 
   0  -3   4       79.68      113.91      1.25 o 
   1  -3   4      829.42      886.70      8.12 o 
   2  -3   4     3010.54     3009.82     30.86 o 
   3  -3   4      266.81      264.17      2.48 o 
   4  -3   4      379.20      385.73      4.71 o 
   5  -3   4       38.23       37.84      0.69 o 
   6  -3   4      193.58      188.60      2.52 o 
   7  -3   4      191.02      201.48      2.72 o 
   8  -3   4       61.64       57.74      1.07 o 
  -8  -2   4        0.72        0.31      0.18 o 
  -7  -2   4       65.70       58.95      0.77 o 
  -6  -2   4       16.64       14.32      0.32 o 
  -5  -2   4      117.56      124.10      1.98 o 
  -4  -2   4      225.62      242.67      3.15 o 
  -3  -2   4      170.79      171.78      1.66 o 
  -2  -2   4       13.23        7.81      0.16 o 
  -1  -2   4     1839.19     1968.10     18.20 o 
   0  -2   4     2224.03     2422.79     22.12 o 
   1  -2   4        0.85        1.20      0.07 o 
   2  -2   4     1833.27     1946.76     24.15 o 
   3  -2   4      426.89      425.12      5.25 o 
   4  -2   4      429.11      435.31      4.06 o 
   5  -2   4      242.18      245.91      2.79 o 
   6  -2   4      738.68      712.01      8.65 o 
   7  -2   4        4.53        4.22      0.30 o 
   8  -2   4       94.47       96.59      1.53 o 
  -8  -1   4        8.25        6.12      0.31 o 
  -7  -1   4        4.76        5.64      0.27 o 
  -6  -1   4      182.12      182.42      1.84 o 
  -5  -1   4       30.09       26.30      0.43 o 
  -4  -1   4        6.83        4.15      0.18 o 
  -3  -1   4       45.34       53.81      0.66 o 
  -2  -1   4      117.22      131.01      1.39 o 
  -1  -1   4      306.13      354.84      3.26 o 
   0  -1   4     1061.67     1048.02     13.08 o 
   1  -1   4       51.17       30.92      0.40 o 
   2  -1   4      161.92      138.77      1.51 o 
   3  -1   4     1354.97     1395.81     14.54 o 
   4  -1   4      548.05      573.54      5.89 o 
   5  -1   4      103.61      106.36      1.27 o 
   6  -1   4      286.78      286.75      3.65 o 
   7  -1   4      112.69      114.61      1.69 o 
   8  -1   4       26.52       34.06      0.76 o 
   9  -1   4       82.85       77.70      1.69 o 
  -8   0   4      268.21      269.90      2.97 o 
  -7   0   4       46.24       43.15      0.69 o 
  -6   0   4        1.58        1.55      0.16 o 
  -5   0   4        4.75        6.39      0.21 o 
  -4   0   4      471.81      485.64      4.50 o 
  -3   0   4        3.44        1.50      0.09 o 
  -2   0   4      382.71      388.06      3.58 o 
  -1   0   4      142.81      176.14      1.66 o 
   0   0   4       60.71       61.21      0.71 o 
   1   0   4      225.21      301.03      3.65 o 
   2   0   4        4.67        4.43      0.21 o 
   3   0   4      137.59      115.09      1.29 o 
   4   0   4      386.33      373.17      3.45 o 
   5   0   4       65.78       64.81      0.72 o 
   6   0   4       34.18       31.70      1.11 o 
   7   0   4      355.40      343.95      4.38 o 
   8   0   4        0.78        1.62      0.26 o 
   9   0   4        9.07       11.63      0.49 o 
  -8   1   4       23.30       27.21      0.56 o 
  -7   1   4       38.77       40.06      0.67 o 
  -6   1   4      158.23      160.81      1.82 o 
  -5   1   4       55.29       55.90      0.75 o 
  -4   1   4      386.50      395.92      3.70 o 
  -3   1   4       86.60      113.28      1.16 o 
  -2   1   4        1.34        3.26      0.34 o 
  -1   1   4     1196.31     1236.75     12.88 o 
   0   1   4      981.49      932.50      9.74 o 
   1   1   4      376.98      303.85      4.06 o 
   2   1   4       66.81       71.45      0.89 o 
   3   1   4      215.56      214.27      2.30 o 
   4   1   4      905.26      893.85      8.15 o 
   5   1   4      173.62      172.49      1.69 o 
   6   1   4      100.92       94.85      1.18 o 
   7   1   4       58.85       55.85      0.98 o 
   8   1   4      123.56      123.93      1.85 o 
   9   1   4       31.08       30.64      0.76 o 
  -8   2   4       73.54       79.04      1.54 o 
  -7   2   4      111.51      112.03      1.40 o 
  -6   2   4        4.11        4.67      0.31 o 
  -5   2   4        0.94        0.47      0.13 o 
  -4   2   4      142.25      147.42      1.63 o 
  -3   2   4     1632.07     1709.37     16.96 o 
  -2   2   4      115.72       94.55      1.56 o 
  -1   2   4      492.72      510.22      5.08 o 
   0   2   4      189.93      225.06      2.10 o 
   1   2   4     1105.70     1245.11     12.77 o 
   2   2   4     1007.85     1044.57     10.39 o 
   3   2   4      911.91      924.61      8.49 o 
   4   2   4     1609.63     1606.91     14.70 o 
   5   2   4      155.81      136.16      1.37 o 
   6   2   4      173.08      179.28      1.79 o 
   7   2   4      192.12      198.90      2.67 o 
   8   2   4       89.14       92.24      1.47 o 
   9   2   4       26.76       29.36      0.73 o 
  -7   3   4       22.20       23.01      0.51 o 
  -6   3   4       60.30       62.80      0.89 o 
  -5   3   4      202.87      211.15      2.31 o 
  -4   3   4      210.97      198.66      2.15 o 
  -3   3   4       32.14       38.21      0.54 o 
  -2   3   4       31.54       26.61      0.40 o 
  -1   3   4      459.68      454.11      4.96 o 
   0   3   4     1205.28     1235.99     11.30 o 
   1   3   4     2188.37     2173.92     46.20 o 
   2   3   4      719.88      741.72      6.74 o 
   3   3   4       85.38       70.50      1.03 o 
   4   3   4      640.59      681.99      6.23 o 
   5   3   4      728.62      790.42      7.24 o 
   6   3   4       44.41       47.80      0.61 o 
   7   3   4      184.29      188.11      2.55 o 
   8   3   4       30.33       34.22      0.80 o 
   9   3   4       58.69       67.56      1.45 o 
  -7   4   4       37.89       35.20      0.74 o 
  -6   4   4      147.67      140.49      1.68 o 
  -5   4   4      144.96      151.96      1.75 o 
  -4   4   4      147.12      141.31      1.60 o 
  -3   4   4      248.29      235.67      2.49 o 
  -2   4   4      141.70      139.54      1.52 o 
  -1   4   4      235.37      223.69      2.32 o 
   0   4   4       61.22       66.15      0.78 o 
   1   4   4       59.98       49.27      2.52 o 
   2   4   4      479.74      265.06      5.68 o 
   3   4   4      280.51      252.77      6.79 o 
   4   4   4      168.18      152.73      1.52 o 
   5   4   4      311.03      320.74      3.05 o 
   6   4   4        0.65        0.84      0.14 o 
   7   4   4       52.30       58.99      0.85 o 
   8   4   4       93.07       98.31      1.74 o 
  -6   5   4      123.89      134.64      1.64 o 
  -5   5   4       44.00       45.63      0.72 o 
  -4   5   4       16.88       15.47      0.38 o 
  -3   5   4      439.14      418.15      4.28 o 
  -2   5   4        7.30        9.18      0.26 o 
  -1   5   4        7.08        5.70      0.29 o 
   0   5   4      275.95      274.63      2.83 o 
   1   5   4      190.97      215.12      2.25 o 
   2   5   4       58.61       60.73      0.68 o 
   3   5   4       24.42       33.65      0.44 o 
   4   5   4        4.43        3.43      0.16 o 
   5   5   4      212.81      177.78      4.64 o 
   6   5   4      225.39      225.63      5.77 o 
   7   5   4       68.10       73.69      1.21 o 
   8   5   4        0.38        0.33      0.30 o 
  -5   6   4      301.90      294.11      3.17 o 
  -4   6   4       46.54       45.21      0.69 o 
  -3   6   4      197.93      192.92      2.11 o 
  -2   6   4      196.28      123.08      1.96 o 
  -1   6   4       53.72       57.27      0.74 o 
   0   6   4        2.06        2.83      0.15 o 
   1   6   4      281.83      274.09      2.84 o 
   2   6   4        6.40        9.20      0.34 o 
   3   6   4      360.75      350.65      3.74 o 
   4   6   4      321.97      280.58     13.84 o 
   5   6   4      150.87      139.68      1.93 o 
   6   6   4       38.75       38.06      0.74 o 
   7   6   4       10.82       10.30      0.41 o 
  -4   7   4       50.60       48.65      1.08 o 
  -3   7   4       16.03       14.17      0.52 o 
  -2   7   4       93.05       85.50      2.70 o 
  -1   7   4      202.66      190.86      2.97 o 
   0   7   4        0.48        0.38      0.19 o 
   1   7   4      488.88      475.15      6.88 o 
   2   7   4      653.93      629.43      9.03 o 
   3   7   4       56.77       56.64      1.09 o 
   4   7   4      177.57      172.14      2.31 o 
   5   7   4       74.47       79.90      1.25 o 
   6   7   4      168.52      178.03      2.45 o 
  -3   8   4       23.60       24.35      0.70 o 
  -2   8   4       14.34       13.03      0.51 o 
  -1   8   4      153.94      153.00      2.49 o 
   0   8   4      294.45      274.28      4.16 o 
   1   8   4        4.15        4.53      0.34 o 
   2   8   4      473.52      470.36      6.88 o 
   3   8   4       35.14       42.52      0.93 o 
   4   8   4      177.94      181.73      2.90 o 
   5   8   4      146.97      147.13      2.44 o 
  -1   9   4       36.14       40.14      1.31 o 
   0   9   4       65.62       65.30      1.30 o 
   1   9   4        8.63       11.28      0.49 o 
   2   9   4      100.39       98.91      1.77 o 
   3   9   4       98.48       87.14      1.61 o 
  -4  -8   5      104.68      110.09      2.03 o 
  -3  -8   5       10.87        6.80      0.44 o 
  -2  -8   5      129.73      126.45      1.85 o 
  -1  -8   5      106.69      113.65      1.68 o 
   0  -8   5      134.28      131.60      1.88 o 
   1  -8   5      180.21      186.98      2.54 o 
   2  -8   5       22.83       23.80      1.13 o 
  -5  -7   5        1.66        1.02      0.25 o 
  -4  -7   5      167.64      152.49      2.21 o 
  -3  -7   5      102.90      110.99      1.67 o 
  -2  -7   5      140.39      120.68      2.03 o 
  -1  -7   5      163.50      152.54      2.10 o 
   0  -7   5       12.67       16.02      0.44 o 
   1  -7   5       60.84       67.38      1.07 o 
   2  -7   5      234.21      233.89      3.73 o 
   3  -7   5       88.96       92.57      2.70 o 
   4  -7   5        1.13        1.04      0.40 o 
  -6  -6   5       96.08       78.14      1.33 o 
  -5  -6   5       17.16       18.47      0.54 o 
  -4  -6   5       67.04       55.34      1.12 o 
  -3  -6   5      363.17      337.41      4.32 o 
  -2  -6   5        2.51        0.97      0.18 o 
  -1  -6   5       13.88       15.17      0.40 o 
   0  -6   5      167.14      164.79      2.19 o 
   1  -6   5       28.30       33.19      1.94 o 
   2  -6   5       53.21       54.63      1.07 o 
   3  -6   5        1.94        1.74      0.40 o 
   4  -6   5        0.69        0.29      0.29 o 
   5  -6   5       75.35       81.66      2.43 o 
  -7  -5   5       73.47       81.17      1.69 o 
  -6  -5   5       98.31       95.14      1.52 o 
  -5  -5   5      401.67      395.18      5.03 o 
  -4  -5   5      112.53       78.36      1.23 o 
  -3  -5   5      159.59      154.77      2.48 o 
  -2  -5   5      218.44      215.78      5.21 o 
  -1  -5   5        2.80        3.08      0.20 o 
   0  -5   5       74.65       76.74      1.21 o 
   1  -5   5        2.00        2.44      0.32 o 
   2  -5   5       10.36       11.89      0.31 o 
   3  -5   5       34.88       33.67      1.20 o 
   4  -5   5        0.49        0.56      0.32 o 
   5  -5   5       50.83       51.08      1.65 o 
   6  -5   5       16.91       20.06      0.99 o 
  -7  -4   5      127.54      131.03      1.96 o 
  -6  -4   5        0.62        0.32      0.19 o 
  -5  -4   5      165.69      152.80      2.13 o 
  -4  -4   5      236.92      227.85      2.98 o 
  -3  -4   5      170.20      172.48      2.45 o 
  -2  -4   5      686.81      696.22      8.94 o 
  -1  -4   5       11.01        8.19      0.27 o 
   0  -4   5        0.77        2.02      0.37 o 
   1  -4   5      241.25      257.96      3.22 o 
   2  -4   5       33.44       30.87      0.43 o 
   3  -4   5      385.85      385.08      5.94 o 
   4  -4   5        0.65        1.02      0.15 o 
   5  -4   5      128.66      125.81      1.76 o 
   6  -4   5      123.06      113.92      1.89 o 
   7  -4   5       66.56       65.12      1.24 o 
  -7  -3   5        8.09        7.10      0.37 o 
  -6  -3   5      486.23      488.02      6.14 o 
  -5  -3   5      244.98      250.18      2.44 o 
  -4  -3   5      184.18      184.21      2.10 o 
  -3  -3   5       20.29       20.66      0.32 o 
  -2  -3   5      227.07      244.79      2.31 o 
  -1  -3   5      628.96      656.93      5.99 o 
   0  -3   5      142.87      134.09      1.29 o 
   1  -3   5      657.10      725.45      6.61 o 
   2  -3   5      259.30      241.78      2.81 o 
   3  -3   5      233.26      231.53      2.92 o 
   4  -3   5      146.69      146.85      2.44 o 
   5  -3   5      217.17      222.67      2.88 o 
   6  -3   5       61.77       58.43      0.99 o 
   7  -3   5       90.43       97.43      1.62 o 
   8  -3   5        5.28        5.51      0.35 o 
  -8  -2   5      112.71      117.61      1.67 o 
  -7  -2   5       77.71       76.70      1.48 o 
  -6  -2   5        3.42        4.50      0.21 o 
  -5  -2   5      415.66      414.75      3.91 o 
  -4  -2   5        7.57        8.28      0.22 o 
  -3  -2   5      258.71      262.82      2.49 o 
  -2  -2   5      405.19      421.37      3.88 o 
  -1  -2   5      422.74      480.89      4.40 o 
   0  -2   5       50.62       48.45      0.52 o 
   1  -2   5        5.38        7.20      0.31 o 
   2  -2   5      680.35      725.23      7.53 o 
   3  -2   5      464.70      474.02      8.18 o 
   4  -2   5       25.45       22.55      0.58 o 
   5  -2   5       13.18       11.96      0.37 o 
   6  -2   5        6.67        7.10      0.47 o 
   7  -2   5      151.29      138.53      1.99 o 
   8  -2   5      186.49      187.63      2.62 o 
  -8  -1   5       10.66       12.66      0.46 o 
  -7  -1   5      275.40      274.07      2.97 o 
  -6  -1   5       14.41       13.03      0.35 o 
  -5  -1   5      372.02      356.07      3.38 o 
  -4  -1   5      136.98      136.34      1.38 o 
  -3  -1   5        3.65        2.66      0.13 o 
  -2  -1   5       15.50       11.54      0.22 o 
  -1  -1   5      504.50      552.85      5.49 o 
   0  -1   5      140.99      134.40      1.47 o 
   1  -1   5      140.28      142.66      1.55 o 
   2  -1   5       19.68       29.22      0.49 o 
   3  -1   5       25.16       39.19      0.52 o 
   4  -1   5       47.76       51.76      1.08 o 
   5  -1   5       57.92       64.05      1.06 o 
   6  -1   5      362.15      370.12      4.65 o 
   7  -1   5        3.40        2.11      0.25 o 
   8  -1   5      150.04      138.18      2.04 o 
  -8   0   5       33.78       34.34      0.73 o 
  -7   0   5       28.99       31.44      0.59 o 
  -6   0   5       83.17       83.64      1.07 o 
  -5   0   5       17.08       20.80      0.41 o 
  -4   0   5      499.48      500.37      4.64 o 
  -3   0   5      192.73      197.59      2.05 o 
  -2   0   5      192.62      202.12      2.03 o 
  -1   0   5      197.61      206.57      1.94 o 
   0   0   5       30.63       37.47      0.56 o 
   1   0   5     2074.89     2240.16     32.42 o 
   2   0   5        1.23        0.92      0.10 o 
   3   0   5      462.74      470.16      7.31 o 
   4   0   5      240.26      237.13      3.00 o 
   5   0   5        1.84        2.52      0.18 o 
   6   0   5       53.46       48.84      0.85 o 
   7   0   5       61.40       60.80      1.32 o 
   8   0   5        5.11        4.79      0.34 o 
   9   0   5       39.85       40.12      1.11 o 
  -7   1   5       58.78       60.85      0.88 o 
  -6   1   5      157.33      163.30      1.86 o 
  -5   1   5      181.64      180.13      1.99 o 
  -4   1   5      527.60      529.01      5.35 o 
  -3   1   5      105.39      109.58      1.15 o 
  -2   1   5      212.82      223.95      2.12 o 
  -1   1   5      533.28      761.38      6.95 o 
   0   1   5     2343.50     2320.36     21.22 o 
   1   1   5      115.64      103.14      1.72 o 
   2   1   5      114.86      112.76      2.01 o 
   3   1   5      220.04      229.71      2.47 o 
   4   1   5      102.96       98.61      1.16 o 
   5   1   5      161.83      158.12      2.11 o 
   6   1   5       89.44       88.38      1.33 o 
   7   1   5      109.81      113.26      1.68 o 
   8   1   5       97.26       92.10      1.48 o 
   9   1   5        2.47        1.90      0.36 o 
  -7   2   5      171.32      170.21      1.99 o 
  -6   2   5       49.57       46.65      0.72 o 
  -5   2   5      131.11      131.87      1.53 o 
  -4   2   5      263.61      251.90      2.67 o 
  -2   2   5      235.80      241.98      3.18 o 
  -1   2   5      252.70      284.13      2.65 o 
   0   2   5      232.64      248.35      2.33 o 
   1   2   5      616.20      676.81      7.17 o 
   2   2   5       11.06        3.30      0.11 o 
   3   2   5     1042.58     1031.68      9.43 o 
   4   2   5      550.10      570.95      5.24 o 
   5   2   5       36.49       31.75      0.61 o 
   6   2   5      283.30      274.80      3.53 o 
   7   2   5       14.97       13.20      0.45 o 
   8   2   5      165.09      173.86      3.09 o 
   9   2   5       19.52       23.53      1.15 o 
  -7   3   5       89.49       91.20      1.22 o 
  -6   3   5       25.27       30.72      0.58 o 
  -5   3   5       18.53       16.81      0.39 o 
  -4   3   5       41.53       41.04      0.61 o 
  -3   3   5      239.97      250.21      2.63 o 
  -2   3   5        5.09        4.60      0.19 o 
  -1   3   5      130.05      127.29      1.38 o 
   0   3   5      276.32      230.22      2.17 o 
   1   3   5      703.85      762.74      6.94 o 
   2   3   5        1.64        2.49      0.13 o 
   3   3   5        0.71        0.69      0.17 o 
   4   3   5      652.53      648.49      5.94 o 
   5   3   5       37.51       37.36      0.57 o 
   6   3   5       64.58       72.47      1.70 o 
   7   3   5       96.97      101.70      1.55 o 
   8   3   5       22.65       25.55      0.84 o 
  -6   4   5       29.25       27.24      0.55 o 
  -5   4   5       17.06       17.79      0.42 o 
  -4   4   5       98.97      102.50      1.24 o 
  -3   4   5       35.84       36.43      0.56 o 
  -2   4   5      397.44      394.40      4.02 o 
  -1   4   5       60.70       54.42      0.68 o 
   0   4   5       40.35       38.79      0.79 o 
   2   4   5      235.69      241.32      2.29 o 
   3   4   5        1.85        3.98      0.15 o 
   4   4   5       82.16       84.55      0.93 o 
   5   4   5       71.67       75.08      0.85 o 
   6   4   5       17.42       19.24      0.50 o 
   7   4   5        5.17        5.05      0.32 o 
   8   4   5       12.23       13.94      0.51 o 
  -6   5   5       79.04       86.25      1.74 o 
  -5   5   5        1.79        2.57      0.22 o 
  -4   5   5      260.81      273.04      2.92 o 
  -3   5   5        0.50       -0.29      0.19 o 
  -2   5   5      193.35      170.11      2.02 o 
  -1   5   5        9.33        8.09      0.88 o 
   0   5   5      194.33      178.96      1.92 o 
   1   5   5      147.52      114.39      1.83 o 
   2   5   5        2.13        2.96      0.19 o 
   3   5   5        0.84        0.26      0.06 o 
   4   5   5        4.65        4.22      0.30 o 
   5   5   5       53.95       61.20      0.74 o 
   6   5   5        4.96        6.99      0.34 o 
   7   5   5        1.24        1.03      0.22 o 
   8   5   5      148.55      146.49      2.15 o 
  -5   6   5       37.14       38.63      0.68 o 
  -4   6   5       41.70       43.08      0.98 o 
  -3   6   5      205.64      196.51      2.19 o 
  -2   6   5      131.01      129.85      1.49 o 
  -1   6   5      209.52      214.87      3.27 o 
   0   6   5       12.60       13.45      0.31 o 
   1   6   5      271.98      276.66      3.29 o 
   2   6   5       10.29       11.73      0.29 o 
   3   6   5       75.96       82.27      0.99 o 
   4   6   5        3.90        2.12      0.15 o 
   5   6   5      100.06       93.88      1.75 o 
   6   6   5      212.91      105.15      2.43 o 
   7   6   5       47.58       41.95      1.67 o 
  -4   7   5       52.90       51.95      0.92 o 
  -3   7   5       84.08       75.91      1.34 o 
  -2   7   5       25.51       23.80      0.66 o 
  -1   7   5      197.77      205.14      3.18 o 
   0   7   5        4.94        3.30      0.27 o 
   1   7   5      114.49      111.61      2.61 o 
   2   7   5        1.93        0.65      0.21 o 
   3   7   5       89.78       81.28      1.43 o 
   4   7   5      171.85      165.58      2.62 o 
   5   7   5      142.79      138.55      4.21 o 
   6   7   5      116.93      138.75      2.44 o 
  -2   8   5        3.24        2.73      0.31 o 
  -1   8   5        4.36        4.64      0.35 o 
   0   8   5       15.85       13.63      0.52 o 
   1   8   5       10.35        7.45      0.42 o 
   2   8   5      290.69      274.98      4.16 o 
   3   8   5       33.15       36.02      0.84 o 
   4   8   5       65.69       69.73      1.55 o 
   5   8   5       48.72       54.46      1.13 o 
   1   9   5        4.85        5.02      0.45 o 
   2   9   5       20.27       17.02      0.60 o 
  -3  -8   6      115.86      127.77      2.25 o 
  -2  -8   6      119.97      118.30      1.76 o 
  -1  -8   6       71.37       70.78      1.18 o 
   0  -8   6       73.51       75.19      2.39 o 
   1  -8   6      285.97      277.72      7.06 o 
   2  -8   6      144.17      144.46      4.01 o 
  -4  -7   6       88.19       75.53      1.43 o 
  -3  -7   6       40.16       43.32      0.85 o 
  -2  -7   6       75.62       68.53      1.13 o 
  -1  -7   6      113.20      100.57      1.49 o 
   0  -7   6      375.30      350.56      4.45 o 
   1  -7   6      203.90      220.83      5.70 o 
   2  -7   6       55.48       56.46      1.91 o 
   3  -7   6       25.44       27.18      1.20 o 
   4  -7   6      155.98      157.61      4.22 o 
  -5  -6   6        0.50        0.30      0.22 o 
  -4  -6   6       82.92       74.48      1.23 o 
  -3  -6   6      146.24      136.46      1.95 o 
  -2  -6   6      581.67      531.39      6.60 o 
  -1  -6   6       66.19       63.15      1.01 o 
   0  -6   6       16.99       21.81      0.49 o 
   1  -6   6       19.18       21.30      1.01 o 
   2  -6   6      158.71      161.34      4.26 o 
   3  -6   6       18.09       21.75      1.01 o 
   4  -6   6       10.75       12.76      0.77 o 
   5  -6   6      167.69      164.86      4.37 o 
  -6  -5   6       89.52       97.25      1.55 o 
  -5  -5   6      189.53      180.71      2.51 o 
  -4  -5   6      237.33      217.45      4.50 o 
  -3  -5   6      297.63      267.81      3.47 o 
  -2  -5   6       53.30       65.18      1.02 o 
  -1  -5   6      162.08      163.08      2.41 o 
   0  -5   6      108.77      114.68      2.10 o 
   1  -5   6      344.81      359.78      7.68 o 
   2  -5   6      117.72      120.48      3.25 o 
   3  -5   6       74.35       71.50      2.14 o 
   4  -5   6      147.82      140.02      3.70 o 
   5  -5   6        8.88       10.44      0.74 o 
   6  -5   6      106.30      118.38      3.33 o 
  -7  -4   6      101.47       96.01      1.89 o 
  -6  -4   6      195.35      188.16      2.61 o 
  -5  -4   6      281.37      264.48      3.47 o 
  -4  -4   6       29.76       32.97      0.66 o 
  -3  -4   6      317.82      332.07      4.20 o 
  -2  -4   6      572.97      577.82      7.07 o 
  -1  -4   6      441.50      432.25      7.26 o 
   0  -4   6       83.29       92.92      1.28 o 
   1  -4   6      567.17      572.80      8.98 o 
   2  -4   6      986.77     1003.06     23.24 o 
   3  -4   6       52.95       50.36      1.58 o 
   4  -4   6      130.82      131.18      2.25 o 
   5  -4   6      178.56      172.13      2.32 o 
   6  -4   6       41.47       39.01      1.08 o 
   7  -4   6       59.94       61.15      1.09 o 
  -7  -3   6       35.23       34.32      0.76 o 
  -6  -3   6      127.83      128.30      1.88 o 
  -5  -3   6       14.40       16.99      0.46 o 
  -4  -3   6      371.66      358.55      4.53 o 
  -3  -3   6        6.66        5.65      0.21 o 
  -2  -3   6      389.05      429.35      3.97 o 
  -1  -3   6     1177.13     1169.51     10.64 o 
   0  -3   6      838.41      851.98      8.65 o 
   1  -3   6      123.16      125.14      1.40 o 
   2  -3   6      736.52      731.83      8.74 o 
   3  -3   6      366.78      358.23      4.40 o 
   4  -3   6       24.70       23.13      0.62 o 
   5  -3   6      313.47      313.99      3.97 o 
   6  -3   6      128.65      127.79      1.83 o 
   7  -3   6      152.24      163.91      2.32 o 
  -7  -2   6       22.77       21.57      0.48 o 
  -6  -2   6      167.80      159.14      1.82 o 
  -5  -2   6        0.52        0.53      0.12 o 
  -4  -2   6       72.02       76.83      0.86 o 
  -3  -2   6      755.39      749.34      6.85 o 
  -2  -2   6      211.20      218.37      2.08 o 
  -1  -2   6      303.29      314.77      2.93 o 
   0  -2   6      123.41      129.71      1.26 o 
   1  -2   6      161.20      152.97      1.67 o 
   2  -2   6      549.01      528.74      6.38 o 
   3  -2   6      646.04      641.34      9.50 o 
   4  -2   6       95.81       87.31      1.26 o 
   5  -2   6      102.05      104.66      1.51 o 
   6  -2   6       36.35       33.93      0.69 o 
   7  -2   6        1.94        1.51      0.25 o 
   8  -2   6       22.12       15.61      0.56 o 
  -7  -1   6        0.35        0.12      0.18 o 
  -6  -1   6        1.87        3.35      0.26 o 
  -5  -1   6      910.14      889.87      8.18 o 
  -4  -1   6        6.22        6.57      0.25 o 
  -3  -1   6      227.62      227.20      2.18 o 
  -2  -1   6       16.62       13.45      0.37 o 
  -1  -1   6     1510.64     1554.88     15.55 o 
   0  -1   6      327.67      297.08      2.76 o 
   1  -1   6      585.40      596.31      6.21 o 
   2  -1   6      104.86      104.08      1.78 o 
   3  -1   6      535.20      541.89      6.55 o 
   4  -1   6        6.83        6.74      0.26 o 
   5  -1   6       69.48       71.91      1.12 o 
   6  -1   6        1.95        2.71      0.26 o 
   7  -1   6      111.34      104.66      2.00 o 
   8  -1   6        2.03        2.18      0.28 o 
  -7   0   6      172.29      170.21      1.98 o 
  -6   0   6        3.94        3.78      0.22 o 
  -5   0   6      261.91      265.19      2.82 o 
  -4   0   6      209.01      197.88      2.13 o 
  -3   0   6      762.43      783.74      7.53 o 
  -2   0   6      330.46      324.26      3.03 o 
  -1   0   6     1384.92     1482.89     13.97 o 
   0   0   6      602.71      665.57      6.07 o 
   1   0   6      651.86      703.37     17.79 o 
   2   0   6      264.31      265.90      4.39 o 
   3   0   6        5.63        1.37      0.14 o 
   4   0   6       92.96       82.86      1.21 o 
   5   0   6       19.89       20.68      0.47 o 
   6   0   6        3.52        4.00      0.32 o 
   7   0   6       97.33      101.62      1.56 o 
   8   0   6      139.33      150.30      2.20 o 
  -7   1   6       29.10       30.72      0.59 o 
  -6   1   6       81.92       76.71      1.02 o 
  -5   1   6      309.90      303.06      3.20 o 
  -4   1   6      415.97      419.94      4.30 o 
  -3   1   6      391.66      386.39      3.94 o 
  -2   1   6     1041.82     1098.94     10.45 o 
  -1   1   6     1121.58     1169.30     10.68 o 
   0   1   6     2386.18     2465.24     22.62 o 
   1   1   6      114.48      185.32      3.41 o 
   2   1   6      341.78      353.23      5.78 o 
   3   1   6      129.80      132.93      1.76 o 
   4   1   6      191.36      199.18      2.57 o 
   5   1   6      180.08      192.91      2.54 o 
   6   1   6      321.76      328.62      4.18 o 
   7   1   6      250.94      263.09      3.47 o 
   8   1   6        5.32        3.78      0.30 o 
  -7   2   6      142.81      136.43      1.67 o 
  -6   2   6        5.96        5.17      0.28 o 
  -5   2   6      206.48      199.84      2.21 o 
  -4   2   6      692.63      676.65      6.82 o 
  -3   2   6      462.56      492.13      4.99 o 
  -2   2   6      204.68      199.75      2.11 o 
  -1   2   6        3.08        6.82      0.20 o 
   0   2   6      216.77      238.08      2.48 o 
   1   2   6      379.72      400.65      3.69 o 
   2   2   6       41.42       38.90      0.54 o 
   3   2   6      615.56      581.24      7.02 o 
   4   2   6     1101.07     1037.98     12.42 o 
   5   2   6      187.31      187.19      2.48 o 
   6   2   6        0.99        1.00      0.19 o 
   7   2   6       33.59       36.63      0.77 o 
   8   2   6      111.76      123.59      2.66 o 
  -6   3   6       74.07       74.67      1.03 o 
  -5   3   6       48.70       49.98      0.76 o 
  -4   3   6       30.00       29.82      0.58 o 
  -3   3   6       49.69       46.08      0.65 o 
  -2   3   6       83.54       85.65      1.01 o 
  -1   3   6      538.80      533.37      5.35 o 
   0   3   6        1.29        1.19      0.10 o 
   1   3   6      426.75      451.29      4.16 o 
   2   3   6      581.11      558.84      5.72 o 
   3   3   6       40.04       37.14      0.53 o 
   4   3   6       73.53       70.37      1.07 o 
   5   3   6       76.51       79.22      1.21 o 
   6   3   6       27.88       30.83      0.65 o 
   7   3   6       38.63       39.25      1.01 o 
   8   3   6       34.69       34.66      1.37 o 
  -6   4   6       23.07       22.02      0.52 o 
  -5   4   6        0.42        0.45      0.17 o 
  -4   4   6        0.88        1.06      0.17 o 
  -3   4   6      404.62      409.61      4.22 o 
  -2   4   6       10.99       11.72      0.29 o 
  -1   4   6       12.50       12.59      0.29 o 
   0   4   6     1808.90     1813.60     17.94 o 
   1   4   6        5.23        4.23      0.25 o 
   2   4   6      230.89      232.47      2.22 o 
   3   4   6       16.45       12.66      0.24 o 
   4   4   6       95.45       84.99      1.25 o 
   5   4   6      109.92      105.31      1.53 o 
   6   4   6        0.36        0.26      0.18 o 
   7   4   6        0.34        0.21      0.19 o 
   8   4   6       34.48       38.54      0.85 o 
  -5   5   6       29.34       31.77      0.61 o 
  -4   5   6        0.36        1.33      0.39 o 
  -3   5   6      109.85      106.77      1.28 o 
  -2   5   6     1925.23     1896.06     24.81 o 
  -1   5   6       31.04       31.07      0.50 o 
   0   5   6      818.14      816.65      8.14 o 
   1   5   6      129.22      138.75      6.72 o 
   2   5   6      166.95      162.67      1.76 o 
   3   5   6      160.06      163.87      1.63 o 
   4   5   6       65.95       71.11      0.81 o 
   5   5   6       29.63       33.86      0.68 o 
   6   5   6       89.14       92.14      1.42 o 
   7   5   6       19.16       17.52      0.52 o 
  -4   6   6      513.22      523.90      5.40 o 
  -3   6   6       45.00       45.40      0.70 o 
  -2   6   6      317.76      312.99      3.30 o 
  -1   6   6       91.29       84.69      1.05 o 
   0   6   6      124.38      116.99      1.35 o 
   1   6   6      739.51      745.93     10.61 o 
   2   6   6      145.00      142.05      2.21 o 
   3   6   6       46.20       15.98      0.60 o 
   4   6   6      128.85      125.24      2.00 o 
   5   6   6        1.66        1.27      0.47 o 
   6   6   6        0.29        0.91      0.21 o 
   7   6   6       37.28       39.72      1.62 o 
  -3   7   6       89.51       83.54      1.10 o 
  -2   7   6      142.65      138.60      1.62 o 
  -1   7   6      303.78      301.34      4.53 o 
   0   7   6       19.10       22.39      0.51 o 
   1   7   6       90.08       91.74      1.58 o 
   2   7   6      100.74       97.47      2.21 o 
   3   7   6        0.41        0.39      0.20 o 
   4   7   6       13.32        7.99      0.39 o 
  -2   8   6       78.01       76.14      1.96 o 
  -1   8   6        5.63        4.85      0.37 o 
   0   8   6       28.52       28.46      0.73 o 
   1   8   6        5.93        5.07      0.36 o 
   2   8   6        6.94       10.98      0.61 o 
   3   8   6       33.56       30.65      0.76 o 
   4   8   6        2.51        3.92      0.32 o 
  -1  -8   7       81.45       76.37      2.48 o 
   0  -8   7       10.80        9.89      0.81 o 
   1  -8   7      112.21      106.60      3.20 o 
  -4  -7   7       12.67       11.88      0.56 o 
  -3  -7   7       32.64       24.04      0.69 o 
  -2  -7   7        0.49        0.58      0.20 o 
  -1  -7   7       26.15       23.96      1.13 o 
   0  -7   7       54.58       58.85      2.00 o 
   1  -7   7       45.32       49.34      1.78 o 
   2  -7   7      261.59      256.00      6.54 o 
   3  -7   7       27.14       27.19      1.24 o 
   4  -7   7       22.97       22.79      1.15 o 
  -5  -6   7        0.74        0.64      0.28 o 
  -4  -6   7       25.53       28.80      0.67 o 
  -3  -6   7       35.11       34.99      0.73 o 
  -2  -6   7      130.40      133.29      1.90 o 
  -1  -6   7        5.68        4.06      0.31 o 
   0  -6   7      634.06      576.97     13.75 o 
   1  -6   7       57.72       59.22      1.96 o 
   2  -6   7       62.24       68.45      2.17 o 
   3  -6   7       69.21       76.75      2.35 o 
   4  -6   7        6.81        6.17      0.63 o 
   5  -6   7        4.47        5.41      0.68 o 
  -5  -5   7       31.10       29.56      0.69 o 
  -4  -5   7       36.27       41.90      0.81 o 
  -3  -5   7       81.27       74.95      1.19 o 
  -2  -5   7      801.04      696.07      8.52 o 
  -1  -5   7      123.50      118.10      1.65 o 
   0  -5   7       98.54      106.44      2.98 o 
   1  -5   7      515.36      518.01     12.35 o 
   2  -5   7       11.85       11.49      0.75 o 
   3  -5   7        2.94        3.58      0.49 o 
   4  -5   7       27.56       28.87      1.17 o 
   5  -5   7      228.38      218.92      5.61 o 
   6  -5   7      392.28      399.71      9.78 o 
  -6  -4   7       31.76       35.50      0.90 o 
  -5  -4   7      182.35      168.86      2.68 o 
  -4  -4   7      199.98      175.20      2.39 o 
  -3  -4   7      340.97      347.33      4.38 o 
  -2  -4   7      178.27      179.85      2.38 o 
  -1  -4   7      325.97      318.90      4.11 o 
   0  -4   7        0.79        1.19      0.31 o 
   1  -4   7       40.22       45.55      1.51 o 
   2  -4   7      162.60      173.56      4.46 o 
   3  -4   7      497.45      484.87     11.52 o 
   4  -4   7      577.86      561.08     13.26 o 
   5  -4   7       56.86       47.97      1.65 o 
   6  -4   7      167.30      151.75      4.12 o 
   7  -4   7       47.34       52.65      1.26 o 
  -6  -3   7      154.80      142.50      2.06 o 
  -5  -3   7      103.90      105.53      1.57 o 
  -4  -3   7       42.97       41.51      0.76 o 
  -3  -3   7        2.16        3.19      0.21 o 
  -2  -3   7      285.64      305.64      3.83 o 
  -1  -3   7      209.87      209.10      2.42 o 
   0  -3   7       70.24       75.45      1.07 o 
   1  -3   7      554.34      555.99      6.71 o 
   2  -3   7      800.04      785.29      9.40 o 
   3  -3   7       82.65       71.69      1.07 o 
   4  -3   7      119.83      114.72      1.61 o 
   5  -3   7      232.26      246.07      3.19 o 
   6  -3   7      116.11      115.10      2.14 o 
   7  -3   7       64.32       68.98      1.21 o 
  -7  -2   7        5.62        5.66      0.35 o 
  -6  -2   7       75.35       76.13      1.02 o 
  -5  -2   7        2.07        2.30      0.20 o 
  -4  -2   7      251.98      268.41      2.83 o 
  -3  -2   7     1106.33     1129.06     10.26 o 
  -2  -2   7      149.58      149.74      1.49 o 
  -1  -2   7      406.51      415.56      3.85 o 
   0  -2   7       46.21       42.86      0.57 o 
   1  -2   7       71.38       68.93      1.19 o 
   2  -2   7      410.69      423.12      5.71 o 
   3  -2   7      296.20      294.50      4.21 o 
   4  -2   7      135.07      120.40      1.67 o 
   5  -2   7       52.12       50.03      0.87 o 
   6  -2   7      156.50      146.51      2.07 o 
   7  -2   7       68.24       72.03      1.55 o 
   8  -2   7        7.99       10.37      0.49 o 
  -7  -1   7       15.10       17.41      0.45 o 
  -6  -1   7       26.47       33.25      0.58 o 
  -5  -1   7      227.28      230.65      2.49 o 
  -4  -1   7       15.12       15.90      0.59 o 
  -3  -1   7      402.40      411.12      4.48 o 
  -2  -1   7        6.00        4.72      0.17 o 
  -1  -1   7     1085.46     1100.61     10.93 o 
   0  -1   7       60.18       69.04      0.93 o 
   1  -1   7      272.46      273.35      4.69 o 
   2  -1   7      354.71      337.29      4.16 o 
   3  -1   7      420.67      395.63      4.85 o 
   4  -1   7      128.22      126.77      1.75 o 
   5  -1   7      326.98      323.07      4.10 o 
   6  -1   7       49.40       54.48      1.21 o 
   7  -1   7       30.88       27.13      0.66 o 
   8  -1   7        0.66        1.06      0.25 o 
  -7   0   7       68.80       67.34      1.23 o 
  -6   0   7        2.87        3.23      0.22 o 
  -5   0   7      546.20      557.64      5.69 o 
  -4   0   7       88.10       88.29      1.07 o 
  -3   0   7      359.13      358.09      3.67 o 
  -2   0   7       40.63       42.68      0.52 o 
  -1   0   7      828.76      860.78      7.84 o 
   0   0   7      606.50      614.44      6.93 o 
   1   0   7      729.51      755.97     14.85 o 
   2   0   7      405.16      402.70      4.92 o 
   3   0   7     2361.63     2292.97     27.73 o 
   4   0   7       14.96       15.01      0.39 o 
   5   0   7       84.39       69.66      1.44 o 
   6   0   7       94.79       93.12      1.43 o 
   7   0   7       27.15       27.50      0.66 o 
   8   0   7        0.73        1.21      0.27 o 
  -6   1   7       60.52       58.35      0.85 o 
  -5   1   7       20.06       19.37      0.43 o 
  -4   1   7      218.60      203.15      2.21 o 
  -3   1   7       93.97       87.88      1.05 o 
  -2   1   7      514.90      546.89      5.50 o 
  -1   1   7      547.11      537.10      4.94 o 
   0   1   7     1293.03     1448.04     17.55 o 
   1   1   7      981.09     1025.44     17.10 o 
   2   1   7       28.77       31.22      0.69 o 
   3   1   7      417.02      397.76      4.89 o 
   4   1   7      497.58      480.91      5.90 o 
   5   1   7        5.30        4.47      0.27 o 
   6   1   7       69.94       67.02      1.11 o 
   7   1   7       97.40      101.37      1.97 o 
   8   1   7      270.81      283.91      3.80 o 
  -6   2   7       46.65       44.09      0.72 o 
  -5   2   7       23.78       23.40      0.48 o 
  -4   2   7      272.63      275.12      2.93 o 
  -3   2   7      105.20       99.12      1.18 o 
  -2   2   7      136.43      154.87      1.70 o 
  -1   2   7      280.70      302.92      3.12 o 
   0   2   7       78.22       83.84      1.17 o 
   1   2   7      231.18      245.38      2.65 o 
   2   2   7      119.29      114.33      1.56 o 
   3   2   7        1.60        0.68      0.19 o 
   4   2   7      118.31      111.25      1.57 o 
   5   2   7       22.38       19.73      0.49 o 
   6   2   7      461.49      474.00      5.93 o 
   7   2   7      394.58      427.06      5.41 o 
   8   2   7        1.74        4.43      0.33 o 
  -6   3   7       15.83       17.81      0.46 o 
  -5   3   7       32.05       29.37      0.55 o 
  -4   3   7       43.08       43.53      0.67 o 
  -3   3   7      262.66      255.13      2.72 o 
  -2   3   7       14.72       14.98      0.33 o 
  -1   3   7      268.53      278.52      2.90 o 
   0   3   7        0.80        1.40      0.12 o 
   1   3   7       25.62       28.32      0.42 o 
   2   3   7      261.88      260.58      3.30 o 
   3   3   7      132.48      128.47      1.76 o 
   4   3   7      997.28     1014.29     12.18 o 
   5   3   7      505.55      516.24      6.47 o 
   6   3   7        8.74        7.56      0.36 o 
   7   3   7      103.33       99.25      1.55 o 
   8   3   7       35.97       40.30      0.89 o 
  -5   4   7      100.24      101.69      1.30 o 
  -4   4   7       12.11       14.90      0.38 o 
  -3   4   7      227.90      235.06      2.54 o 
  -2   4   7       15.14       14.87      0.35 o 
  -1   4   7        3.39        3.47      0.20 o 
   0   4   7       84.19       88.94      1.05 o 
   1   4   7      527.29      528.52      5.33 o 
   2   4   7     1059.51     1104.20     26.03 o 
   3   4   7      325.72      316.84      3.99 o 
   4   4   7       89.87       84.91      1.51 o 
   5   4   7      187.40      182.29      2.47 o 
   6   4   7       40.30       42.81      0.83 o 
   7   4   7       22.44       26.48      0.66 o 
   8   4   7       81.01       90.18      1.75 o 
  -5   5   7       28.21       30.16      0.60 o 
  -4   5   7       13.56       10.97      0.36 o 
  -3   5   7        2.20        1.28      0.18 o 
  -2   5   7        0.46        0.76      0.16 o 
  -1   5   7      155.59      156.89      1.75 o 
   0   5   7     1357.85     1392.92     13.77 o 
   1   5   7      284.55      282.80      2.95 o 
   2   5   7      320.15      322.41      3.34 o 
   3   5   7      111.76      108.99      1.84 o 
   4   5   7      445.55      468.17      5.80 o 
   5   5   7      125.81      132.97      1.90 o 
   6   5   7      191.49      198.38      2.71 o 
   7   5   7        0.41       -0.12      0.21 o 
  -4   6   7        1.76        1.74      0.44 o 
  -3   6   7      108.13      101.64      1.27 o 
  -2   6   7      519.23      501.79      6.62 o 
  -1   6   7      102.54       95.38      1.17 o 
   0   6   7      116.78      108.54      1.29 o 
   1   6   7      306.20      310.14      3.81 o 
   2   6   7      437.33      437.62      4.49 o 
   3   6   7       57.79       57.81      1.15 o 
   4   6   7      269.51      258.80      3.94 o 
   5   6   7       26.75       27.66      0.75 o 
   6   6   7      155.55      163.09      2.30 o 
  -2   7   7        4.12        3.56      0.23 o 
  -1   7   7      180.88      186.83      2.09 o 
   0   7   7       39.07       39.07      0.80 o 
   1   7   7       61.41       54.30      1.56 o 
   2   7   7      158.20      143.93      5.76 o 
   0   8   7       77.05       80.52      1.50 o 
   1   8   7        9.94        8.45      0.65 o 
   2   8   7       87.39       91.83      2.68 o 
   3   8   7        7.88        8.56      0.54 o 
  -2  -7   8        3.17        1.94      0.50 o 
  -1  -7   8       63.45       54.32      1.94 o 
   0  -7   8        3.37        5.50      0.68 o 
   1  -7   8       63.93       69.74      2.32 o 
   2  -7   8        2.01        2.21      0.54 o 
   3  -7   8        9.17        8.84      0.77 o 
  -4  -6   8       26.00       32.76      0.79 o 
  -3  -6   8      131.53      122.06      2.21 o 
  -2  -6   8       56.29       61.58      2.05 o 
  -1  -6   8       15.63       15.67      0.90 o 
   0  -6   8       87.36       80.81      2.52 o 
   1  -6   8       48.54       51.12      1.82 o 
   2  -6   8      272.07      285.05      7.19 o 
   3  -6   8        2.09        2.95      0.52 o 
   4  -6   8       94.66       92.17      2.77 o 
  -5  -5   8      119.98      114.49      1.75 o 
  -4  -5   8       31.10       28.50      0.66 o 
  -3  -5   8      118.65      116.30      1.70 o 
  -2  -5   8      228.27      219.30      5.61 o 
  -1  -5   8       94.99       97.58      2.82 o 
   0  -5   8      364.83      367.98      9.00 o 
   1  -5   8      101.26       99.88      2.89 o 
   2  -5   8      277.98      278.96      6.97 o 
   3  -5   8      194.71      192.47      4.98 o 
   4  -5   8        9.30        9.72      0.75 o 
   5  -5   8        3.82        4.39      0.58 o 
  -5  -4   8      129.34      136.13      1.98 o 
  -4  -4   8       31.09       31.00      0.66 o 
  -3  -4   8      291.89      294.16      3.78 o 
  -2  -4   8      139.54      135.27      2.28 o 
  -1  -4   8      191.80      180.05      4.64 o 
   0  -4   8       72.27       73.24      2.21 o 
   1  -4   8      592.29      619.22     14.61 o 
   2  -4   8       20.03       22.02      0.99 o 
   3  -4   8       93.29      101.46      2.84 o 
   4  -4   8       50.81       42.15      1.47 o 
   5  -4   8      255.96      229.94      5.86 o 
   6  -4   8      173.35      167.93      4.53 o 
  -6  -3   8       46.72       43.64      1.27 o 
  -5  -3   8      119.84      121.82      1.78 o 
  -4  -3   8        6.60        5.63      0.31 o 
  -3  -3   8      157.53      145.42      1.99 o 
  -2  -3   8      198.94      209.23      2.71 o 
  -1  -3   8      321.40      321.54      7.80 o 
   0  -3   8        0.96        1.08      0.32 o 
   1  -3   8      736.61      730.60     11.10 o 
   2  -3   8        5.29        4.83      0.24 o 
   3  -3   8      112.67      106.66      1.50 o 
   4  -3   8       51.27       53.85      0.91 o 
   5  -3   8       38.81       42.42      0.80 o 
   6  -3   8      177.08      163.29      2.51 o 
   7  -3   8       24.50       25.91      0.68 o 
  -6  -2   8       90.90       92.16      1.39 o 
  -5  -2   8      107.72      106.25      1.30 o 
  -4  -2   8      288.31      305.05      2.94 o 
  -3  -2   8       83.74       81.03      0.99 o 
  -2  -2   8      127.32      124.52      1.38 o 
  -1  -2   8     1358.87     1389.66     16.50 o 
   0  -2   8        0.76        1.14      0.29 o 
   1  -2   8        1.79        2.05      0.16 o 
   2  -2   8      291.23      280.38      3.51 o 
   3  -2   8        8.01        8.73      0.42 o 
   4  -2   8      152.69      134.76      1.86 o 
   5  -2   8        7.21        7.38      0.32 o 
   6  -2   8      120.39      117.35      1.75 o 
   7  -2   8       30.99       33.74      0.77 o 
  -6  -1   8      265.36      282.78      3.06 o 
  -5  -1   8      290.03      288.01      3.49 o 
  -4  -1   8       16.69       15.71      0.37 o 
  -3  -1   8      468.93      461.37      4.45 o 
  -2  -1   8       60.22       58.34      0.68 o 
  -1  -1   8      339.47      346.92      4.37 o 
   0  -1   8      126.81      121.03      2.46 o 
   1  -1   8        1.89        2.57      0.26 o 
   2  -1   8      488.96      473.75      5.78 o 
   3  -1   8      119.77      111.18      1.55 o 
   4  -1   8      171.61      185.24      2.46 o 
   5  -1   8      116.59      113.45      1.65 o 
   6  -1   8       66.84       68.54      1.16 o 
   7  -1   8      124.55      109.00      1.69 o 
  -6   0   8        3.42        2.51      0.23 o 
  -5   0   8        0.49        0.54      0.16 o 
  -4   0   8        3.63        4.26      0.23 o 
  -3   0   8      234.65      222.59      2.38 o 
  -2   0   8       62.94       59.68      0.76 o 
  -1   0   8      185.08      183.40      2.04 o 
   0   0   8      562.27      560.22      6.78 o 
   1   0   8      237.32      234.02      3.49 o 
   2   0   8      250.14      264.73      3.34 o 
   3   0   8      976.21      938.70     11.26 o 
   4   0   8        2.13        1.52      0.17 o 
   5   0   8      355.31      335.84      4.27 o 
   6   0   8        6.26        8.22      0.36 o 
   7   0   8      145.95      142.80      2.62 o 
   8   0   8       89.98       96.63      1.88 o 
  -6   1   8       15.59       16.40      0.43 o 
  -5   1   8      117.85      111.61      1.36 o 
  -4   1   8      138.49      134.29      1.55 o 
  -3   1   8        3.27        2.70      0.25 o 
  -2   1   8      546.38      548.40      5.58 o 
  -1   1   8      142.18      140.96      1.54 o 
   0   1   8      278.62      316.83      3.94 o 
   1   1   8      229.70      223.73      2.85 o 
   2   1   8        0.61        0.55      0.20 o 
   3   1   8      519.19      535.37      6.54 o 
   4   1   8       47.15       48.66      0.84 o 
   5   1   8       45.77       48.79      0.87 o 
   6   1   8      215.12      210.28      2.84 o 
   7   1   8        1.47        1.63      0.26 o 
   8   1   8        9.77       12.89      0.54 o 
  -6   2   8       18.36       19.09      0.70 o 
  -5   2   8        2.58        1.03      0.18 o 
  -4   2   8      527.66      521.48      5.35 o 
  -3   2   8        1.27        2.72      0.24 o 
  -2   2   8       15.74       15.89      0.39 o 
  -1   2   8      137.76      128.66      1.44 o 
   0   2   8       79.56       86.02      1.49 o 
   1   2   8       18.92       22.85      0.48 o 
   2   2   8       56.45       56.78      0.91 o 
   3   2   8        0.56        0.37      0.18 o 
   4   2   8      333.35      325.23      4.12 o 
   5   2   8      132.95      132.74      1.88 o 
   6   2   8       86.85       89.45      1.41 o 
   7   2   8       50.53       57.72      1.07 o 
   8   2   8      148.15      153.86      3.99 o 
  -5   3   8        3.19        3.72      0.25 o 
  -4   3   8       51.71       47.80      0.73 o 
  -3   3   8      281.29      275.20      2.94 o 
  -2   3   8        2.38        2.84      0.18 o 
  -1   3   8       66.46       71.03      0.89 o 
   0   3   8      151.39      154.29      1.69 o 
   1   3   8        1.57        1.48      0.20 o 
   2   3   8       23.64       27.68      0.69 o 
   3   3   8       13.11       12.65      0.50 o 
   4   3   8      290.89      279.18      9.22 o 
   5   3   8      219.75      227.93      3.02 o 
   6   3   8       40.88       40.84      0.83 o 
   7   3   8      161.54      153.20      2.22 o 
  -5   4   8      105.63      110.01      1.40 o 
  -4   4   8       42.32       47.53      0.75 o 
  -3   4   8      177.61      179.13      2.02 o 
  -2   4   8       51.40       55.31      0.78 o 
  -1   4   8       17.54       16.70      0.36 o 
   0   4   8      192.50      197.42      2.63 o 
   1   4   8       66.02       64.98      1.46 o 
   2   4   8      755.96      750.50     10.66 o 
   3   4   8      567.76      566.38      8.14 o 
   4   4   8       73.37       70.98      1.15 o 
   5   4   8      298.62      298.55      3.85 o 
   6   4   8       64.81       69.63      1.20 o 
   7   4   8       82.03       92.52      1.50 o 
  -4   5   8       43.45       39.99      0.70 o 
  -3   5   8      115.06      114.78      1.41 o 
  -2   5   8      207.38      212.83      2.34 o 
  -1   5   8       16.66       16.89      0.38 o 
   0   5   8      204.87      208.53      2.56 o 
   1   5   8      473.91      483.22      7.27 o 
   2   5   8       79.71       81.91      1.51 o 
   3   5   8      164.14      160.61      2.60 o 
   4   5   8      383.55      392.42      5.79 o 
   5   5   8      110.21      112.92      1.97 o 
   6   5   8      143.60      147.84      2.14 o 
   7   5   8       12.71       10.89      0.48 o 
  -3   6   8       25.11       24.85      0.53 o 
  -2   6   8       39.95       38.30      0.64 o 
  -1   6   8       28.00       25.72      0.54 o 
   0   6   8       75.94       71.15      1.07 o 
   1   6   8      155.66      153.74      2.00 o 
   2   6   8      203.08      200.66      3.17 o 
   3   6   8       17.88       19.45      0.64 o 
   4   6   8      143.47      139.57      2.34 o 
   5   6   8       24.53       22.25      0.70 o 
   6   6   8       46.24       51.13      1.16 o 
  -1   7   8       51.45       49.57      0.76 o 
   0   7   8        1.73        1.30      0.19 o 
   1   7   8      110.96      115.99      1.60 o 
   2   7   8       24.29       21.15      0.66 o 
   3   7   8        6.34        5.45      0.59 o 
  -3  -6   9       53.38       44.77      1.71 o 
  -2  -6   9       51.97       49.09      1.82 o 
  -1  -6   9      133.90      141.58      3.97 o 
   0  -6   9      115.03      121.67      3.54 o 
   1  -6   9      322.12      321.66      8.07 o 
   2  -6   9      100.06      106.30      3.15 o 
   3  -6   9      106.14      114.76      3.33 o 
  -4  -5   9       15.03       11.86      0.86 o 
  -3  -5   9      226.66      240.89      6.17 o 
  -2  -5   9      206.72      200.52      5.23 o 
  -1  -5   9      152.58      159.93      4.31 o 
   0  -5   9      324.81      355.08      8.79 o 
   1  -5   9      255.26      252.05      6.40 o 
   2  -5   9      247.65      238.80      6.09 o 
   3  -5   9        3.72        4.53      0.56 o 
   4  -5   9      277.56      286.87      7.19 o 
   5  -5   9      288.59      283.40      7.17 o 
  -5  -4   9      176.03      192.70      2.67 o 
  -4  -4   9        9.10        8.48      0.47 o 
  -3  -4   9      153.76      152.91      4.10 o 
  -2  -4   9      276.09      277.84      6.92 o 
  -1  -4   9      183.39      174.51      4.58 o 
   0  -4   9       33.56       36.56      1.42 o 
   1  -4   9      326.15      335.38      8.21 o 
   2  -4   9      145.08      145.00      3.88 o 
   3  -4   9      570.80      552.34     13.14 o 
   4  -4   9        0.43        0.59      0.34 o 
   5  -4   9       11.01       12.31      0.84 o 
  -5  -3   9       69.24       68.09      1.37 o 
  -4  -3   9       91.80       93.45      1.42 o 
  -3  -3   9      157.83      156.34      4.12 o 
  -2  -3   9       62.86       65.03      2.01 o 
  -1  -3   9      536.27      555.20     13.16 o 
   0  -3   9        0.81        1.04      0.36 o 
   1  -3   9     1302.14     1322.28     30.54 o 
   2  -3   9        1.77        2.52      0.41 o 
   3  -3   9      130.32      128.34      2.23 o 
   4  -3   9        6.82        5.34      0.30 o 
   5  -3   9       11.45       13.18      0.45 o 
   6  -3   9       12.94       12.22      0.47 o 
  -5  -2   9      108.73      112.19      2.65 o 
  -4  -2   9       99.87      102.99      1.45 o 
  -3  -2   9      210.53      209.22      2.31 o 
  -2  -2   9      207.23      188.77      6.54 o 
  -1  -2   9     1483.96     1517.09     24.62 o 
   0  -2   9       28.29       30.47      0.59 o 
   1  -2   9      246.75      240.27      3.07 o 
   2  -2   9      363.59      343.11      4.28 o 
   3  -2   9       31.25       28.81      0.58 o 
   4  -2   9       33.88       28.75      0.61 o 
   5  -2   9       18.74       19.76      0.52 o 
   6  -2   9      155.91      154.21      2.76 o 
   7  -2   9       44.83       54.99      1.26 o 
  -5  -1   9      119.46      114.56      1.40 o 
  -4  -1   9      312.36      305.64      3.24 o 
  -3  -1   9      934.53      943.18      9.41 o 
  -2  -1   9      162.06      162.43      2.17 o 
  -1  -1   9        0.93        0.65      0.18 o 
   0  -1   9      358.88      336.51      4.91 o 
   1  -1   9       47.61       50.00      0.82 o 
   2  -1   9      387.68      377.14      4.69 o 
   3  -1   9      147.40      138.68      1.90 o 
   4  -1   9      263.57      256.37      3.32 o 
   5  -1   9      110.38      113.96      1.83 o 
   6  -1   9      221.14      213.93      2.91 o 
   7  -1   9       18.11       15.21      0.55 o 
  -5   0   9      556.75      553.37      7.23 o 
  -4   0   9       26.03       29.39      0.81 o 
  -3   0   9        1.18        1.31      0.17 o 
  -2   0   9       39.72       38.58      0.85 o 
  -1   0   9       93.20       91.78      1.58 o 
   0   0   9      165.96      179.66      2.36 o 
   1   0   9      252.13      234.57      7.22 o 
   2   0   9      326.16      287.77      3.64 o 
   3   0   9      669.49      613.44      7.48 o 
   4   0   9      101.22       95.49      1.41 o 
   5   0   9       62.24       61.02      1.05 o 
   6   0   9      140.64      156.26      2.23 o 
   7   0   9       55.22       55.66      1.06 o 
  -5   1   9        0.42       -0.18      0.18 o 
  -4   1   9       13.30       15.25      0.38 o 
  -3   1   9       11.55       10.39      0.31 o 
  -2   1   9       31.81       39.84      0.89 o 
  -1   1   9      182.56      165.20      2.61 o 
   0   1   9      296.35      267.64      4.01 o 
   1   1   9      230.32      210.82      2.73 o 
   2   1   9       49.73       53.63      2.07 o 
   3   1   9      296.87      292.95      3.73 o 
   4   1   9      178.81      182.28      2.46 o 
   5   1   9        0.45        0.49      0.18 o 
   6   1   9        5.94        5.60      0.34 o 
   7   1   9       99.86       97.85      1.58 o 
  -5   2   9        5.46        5.42      0.29 o 
  -4   2   9       35.31       39.00      0.99 o 
  -3   2   9       26.99       26.34      0.49 o 
  -2   2   9      173.71      163.07      2.36 o 
  -1   2   9      180.50      188.27      2.95 o 
   0   2   9      281.20      285.23      4.27 o 
   1   2   9      103.52      110.12      1.86 o 
   2   2   9      246.37      236.43      3.06 o 
   3   2   9       26.53       30.34      0.63 o 
   4   2   9      186.53      180.98      2.45 o 
   5   2   9        3.79        2.72      0.25 o 
   6   2   9       51.07       54.98      1.02 o 
   7   2   9        1.09        2.13      0.27 o 
  -5   3   9       47.63       46.65      0.87 o 
  -4   3   9      179.71      180.50      2.07 o 
  -3   3   9      223.24      248.57      2.70 o 
  -2   3   9      132.42      127.70      1.50 o 
  -1   3   9      241.19      259.56      3.95 o 
   0   3   9      431.85      423.51      6.20 o 
   1   3   9        1.32        1.48      0.25 o 
   2   3   9      250.46      261.79      3.98 o 
   3   3   9        9.39       11.24      0.48 o 
   4   3   9      258.23      263.56      4.03 o 
   5   3   9        2.89        2.90      0.26 o 
   6   3   9      131.30      135.52      2.00 o 
   7   3   9       32.51       30.80      0.76 o 
  -4   4   9      120.40      123.25      1.53 o 
  -3   4   9      182.09      178.24      2.03 o 
  -2   4   9      168.42      163.01      1.86 o 
  -1   4   9       47.84       49.27      1.07 o 
   0   4   9      394.49      412.80      6.07 o 
   1   4   9      206.62      211.87      3.74 o 
   2   4   9      136.81      137.57      2.30 o 
   3   4   9       60.69       55.86      1.17 o 
   4   4   9      107.03      106.99      1.89 o 
   5   4   9      223.97      219.22      8.66 o 
   6   4   9        0.31        0.30      0.23 o 
   7   4   9       37.84       44.61      1.18 o 
  -3   5   9       69.89       74.62      1.04 o 
  -2   5   9      113.52      117.77      1.44 o 
  -1   5   9      110.76      113.81      1.57 o 
   0   5   9      133.96      132.67      3.04 o 
   1   5   9       52.80       48.79      1.06 o 
   2   5   9       56.12       52.20      1.13 o 
   3   5   9      122.75      123.02      2.12 o 
   4   5   9       26.03       26.01      1.33 o 
   5   5   9       46.21       47.03      1.09 o 
   6   5   9       74.10       75.22      1.53 o 
  -2   6   9       26.43       21.68      0.49 o 
  -1   6   9        0.35        0.56      0.20 o 
   0   6   9        0.36        0.53      0.30 o 
   1   6   9       21.09       20.31      0.67 o 
   2   6   9       34.67       33.66      0.88 o 
   3   6   9        5.04        6.98      0.45 o 
   4   6   9      107.51      105.15      2.33 o 
   5   6   9       96.23      109.24      1.98 o 
   0   7   9       14.92       14.48      0.83 o 
   1   7   9        5.42        4.22      0.46 o 
   2   7   9       70.66       72.20      1.46 o 
   3   7   9      109.89      129.88      2.38 o 
   0  -6  10       50.58       49.21      1.89 o 
  -3  -5  10       21.47       35.32      1.46 o 
  -2  -5  10       47.45       46.50      1.74 o 
  -1  -5  10        6.26        7.76      0.77 o 
   0  -5  10      140.18      150.01      4.15 o 
   1  -5  10       81.42       80.25      2.53 o 
   2  -5  10      282.97      288.45      7.28 o 
   3  -5  10       98.06       98.77      2.93 o 
  -4  -4  10        0.90        0.95      0.47 o 
  -3  -4  10       11.48       11.88      0.84 o 
  -2  -4  10       61.59       62.53      2.05 o 
  -1  -4  10        2.71        2.84      0.52 o 
   0  -4  10      237.02      255.84      6.49 o 
   1  -4  10      174.96      187.81      4.92 o 
   2  -4  10       76.99       77.52      2.39 o 
   3  -4  10       92.86       84.21      2.53 o 
   4  -4  10       29.00       26.85      1.19 o 
  -3  -3  10       30.06       29.39      1.24 o 
  -2  -3  10      260.48      267.63      6.69 o 
  -1  -3  10      178.01      197.00      5.10 o 
   0  -3  10        1.04        0.75      0.38 o 
   1  -3  10      498.22      507.46     12.10 o 
   2  -3  10        6.28        5.73      0.59 o 
   3  -3  10      707.57      692.97     16.30 o 
   4  -3  10        1.68        1.58      0.41 o 
   5  -3  10       18.18       20.38      1.02 o 
  -2  -2  10       87.53       85.81      2.14 o 
  -1  -2  10      478.57      496.60      6.12 o 
   0  -2  10       52.40       54.82      0.99 o 
   1  -2  10      913.05      889.48     10.71 o 
   2  -2  10      206.69      193.04      2.55 o 
   3  -2  10       16.51       14.11      0.42 o 
   4  -2  10      110.88       97.82      1.75 o 
   5  -2  10       20.44       22.84      0.58 o 
   6  -2  10        0.39        0.52      0.23 o 
  -5  -1  10      189.09      195.46      2.53 o 
  -4  -1  10       17.26       16.79      0.62 o 
  -3  -1  10      150.50      157.01      2.54 o 
  -2  -1  10      332.06      330.44      4.89 o 
  -1  -1  10      506.23      496.96      6.11 o 
   0  -1  10      247.19      232.19      3.53 o 
   1  -1  10        3.89        3.66      0.24 o 
   2  -1  10      524.20      505.62      6.23 o 
   3  -1  10       53.46       56.93      0.96 o 
   4  -1  10        1.49        2.50      0.26 o 
   5  -1  10      145.23      142.37      2.04 o 
   6  -1  10      240.25      233.38      3.17 o 
  -5   0  10      106.44      106.20      1.35 o 
  -4   0  10      133.70      133.41      1.81 o 
  -3   0  10       43.62       38.43      1.02 o 
  -2   0  10      136.83      127.97      2.13 o 
  -1   0  10       69.73       77.58      1.42 o 
   0   0  10       89.08       92.24      1.61 o 
   1   0  10       66.46       71.68      1.11 o 
   2   0  10       20.75       16.65      0.45 o 
   3   0  10      442.08      413.75      5.18 o 
   4   0  10      139.26      122.75      1.77 o 
   5   0  10       73.32       71.51      1.21 o 
   6   0  10      312.06      327.41      4.27 o 
   7   0  10       17.31       20.27      0.78 o 
  -4   1  10      128.10      128.96      1.77 o 
  -3   1  10        0.96        1.02      0.24 o 
  -2   1  10        9.72       13.40      0.81 o 
  -1   1  10       95.22       89.05      1.61 o 
   0   1  10      146.59      125.09      2.10 o 
   1   1  10      179.31      163.83      2.62 o 
   2   1  10      120.68      107.77      1.56 o 
   3   1  10      266.11      259.36      3.36 o 
   4   1  10      230.90      233.12      3.09 o 
   5   1  10       29.56       28.42      0.67 o 
   6   1  10       58.59       56.41      1.06 o 
   7   1  10       95.06      103.28      2.48 o 
  -4   2  10       69.06       74.17      1.02 o 
  -3   2  10        2.41        1.19      0.27 o 
  -2   2  10      100.97       88.79      1.64 o 
  -1   2  10      223.19      215.95      3.38 o 
   0   2  10      375.06      386.97      5.73 o 
   1   2  10       67.86       70.09      1.35 o 
   2   2  10      317.22      308.80      4.66 o 
   3   2  10      118.09      109.77      1.61 o 
   4   2  10      176.49      173.34      2.39 o 
   5   2  10       50.23       56.65      1.02 o 
   6   2  10       29.41       34.07      1.01 o 
   7   2  10       30.72       36.56      1.07 o 
  -4   3  10        1.70        0.78      0.23 o 
  -3   3  10      187.63      187.49      3.06 o 
  -2   3  10      121.16      118.18      2.08 o 
  -1   3  10      120.64      132.42      2.26 o 
   0   3  10      491.03      488.94      7.15 o 
   1   3  10      135.36      145.85      2.43 o 
   2   3  10      214.15      214.98      3.39 o 
   3   3  10      244.04      259.53      4.01 o 
   4   3  10      271.57      280.62      4.32 o 
   5   3  10        5.45        4.08      0.35 o 
   6   3  10      181.75      183.80      2.61 o 
  -3   4  10       96.54       94.81      1.42 o 
  -2   4  10      123.69      117.66      2.09 o 
  -1   4  10       74.40       75.88      1.49 o 
   0   4  10      302.78      321.86      4.89 o 
   1   4  10      333.63      348.98      5.25 o 
   2   4  10       85.65       89.18      1.66 o 
   3   4  10       64.42       59.45      1.26 o 
   4   4  10      314.01      307.62      4.71 o 
   5   4  10        7.58       10.01      0.51 o 
   6   4  10       45.35       53.15      1.05 o 
  -2   5  10      142.70      150.17      2.57 o 
  -1   5  10       39.70       39.27      0.98 o 
   0   5  10       48.53       48.22      1.11 o 
   1   5  10      115.80      119.07      2.11 o 
   2   5  10       64.80       67.03      1.38 o 
   3   5  10       12.52       13.26      0.57 o 
   4   5  10      104.82      101.23      1.89 o 
   5   5  10       84.15       86.55      1.70 o 
   0   6  10       14.38       14.31      0.60 o 
   1   6  10       44.55       47.26      2.26 o 
   2   6  10       66.12       61.12      1.32 o 
   3   6  10        1.60        1.50      0.27 o 
   4   6  10       15.60       15.11      0.64 o 
  -1  -5  11      168.91      213.21      5.68 o 
   0  -5  11       18.61       19.11      1.13 o 
   1  -5  11        0.46        0.43      0.43 o 
  -2  -4  11       29.35       28.78      1.33 o 
  -1  -4  11       10.36       12.06      0.90 o 
   0  -4  11        4.91        4.15      0.59 o 
   1  -4  11       24.70       25.74      1.22 o 
   2  -4  11       67.11       61.85      2.05 o 
   3  -4  11        5.67        6.02      0.70 o 
  -2  -3  11       45.89       47.51      1.71 o 
  -1  -3  11       63.96       62.51      2.05 o 
   0  -3  11        6.56        6.13      0.67 o 
   1  -3  11       38.56       37.28      1.42 o 
   2  -3  11      313.44      316.83      7.80 o 
   3  -3  11       38.47       43.41      1.56 o 
   4  -3  11       28.61       29.71      1.28 o 
  -1  -2  11      150.55      154.36      4.06 o 
   0  -2  11      227.28      244.33      4.15 o 
   1  -2  11      101.19      107.50      1.56 o 
   2  -2  11      202.04      187.09      2.51 o 
   3  -2  11      178.82      157.37      2.18 o 
   4  -2  11        9.04        8.24      0.38 o 
   5  -2  11      262.94      262.83      3.49 o 
  -4  -1  11        2.04        3.03      0.34 o 
  -3  -1  11      139.72      149.21      2.47 o 
  -2  -1  11      145.15      146.78      2.42 o 
  -1  -1  11       75.41       77.83      1.46 o 
   0  -1  11      176.73      165.49      2.24 o 
   1  -1  11        3.11        2.78      0.24 o 
   2  -1  11       70.26       77.10      1.21 o 
   3  -1  11      201.05      196.84      2.65 o 
   4  -1  11       44.08       37.78      0.76 o 
   5  -1  11       11.95       11.91      0.47 o 
   6  -1  11        6.75        7.07      0.48 o 
  -4   0  11        8.08        7.21      0.66 o 
  -3   0  11       32.97       35.34      0.91 o 
  -2   0  11       89.49       85.31      1.59 o 
  -1   0  11        0.66        1.42      0.27 o 
   0   0  11       23.63       24.08      0.69 o 
   1   0  11       54.82       52.91      1.11 o 
   2   0  11       12.94        8.51      0.56 o 
   3   0  11       30.89       30.03      0.65 o 
   4   0  11       33.17       27.91      0.65 o 
   5   0  11        1.81        2.73      0.27 o 
   6   0  11      130.10      139.99      2.09 o 
  -3   1  11        1.89        1.43      0.29 o 
  -2   1  11       31.02       29.87      0.82 o 
  -1   1  11       89.73       83.80      1.58 o 
   0   1  11        2.40        4.88      0.37 o 
   1   1  11        5.27        6.10      0.39 o 
   2   1  11       90.25       70.79      1.38 o 
   3   1  11       59.10       66.93      1.48 o 
   4   1  11       72.60       68.71      1.16 o 
   5   1  11       32.52       29.93      0.71 o 
   6   1  11       17.28       15.47      0.56 o 
  -3   2  11       52.20       50.93      1.18 o 
  -2   2  11       42.54       41.40      1.52 o 
  -1   2  11       25.99       27.84      0.81 o 
   0   2  11        1.39        5.41      0.58 o 
   1   2  11       16.50       16.77      0.70 o 
   2   2  11      124.76      126.07      2.19 o 
   3   2  11       94.52       93.74      1.75 o 
   4   2  11       60.54       59.69      1.27 o 
   5   2  11       90.24       92.26      1.48 o 
   6   2  11        0.64        0.74      0.29 o 
  -3   3  11       11.51       14.25      0.86 o 
  -2   3  11        2.55        1.41      0.29 o 
  -1   3  11       48.94       47.33      1.10 o 
   0   3  11      162.96      164.44      3.23 o 
   1   3  11       81.90       88.88      1.68 o 
   2   3  11       67.79       72.39      1.46 o 
   3   3  11      141.41      141.93      2.43 o 
   4   3  11       48.61       49.56      1.14 o 
   5   3  11      209.00      201.79      3.31 o 
  -2   4  11       11.65        9.53      0.75 o 
  -1   4  11       89.66       96.71      1.83 o 
   0   4  11       45.75       50.95      1.19 o 
   1   4  11       37.95       33.89      0.90 o 
   2   4  11       13.23       13.22      0.58 o 
   3   4  11      179.70      178.86      2.97 o 
   4   4  11      109.43      118.13      2.15 o 
   5   4  11        2.39        3.86      0.56 o 
   0   5  11       75.37       86.55      2.56 o 
   1   5  11       47.63       46.27      1.12 o 
   2   5  11       27.54       32.57      0.92 o 
   3   5  11        1.49        1.97      0.31 o 
   4   5  11       12.69       10.22      0.54 o 
  -1  -3  12      132.35      131.17      3.67 o 
   0  -3  12       47.76       48.01      1.74 o 
   1  -3  12      147.01      145.34      3.95 o 
   2  -3  12       78.16       77.92      2.41 o 
   3  -3  12       18.59       18.05      0.99 o 
   0  -2  12       30.69       30.16      1.24 o 
   1  -2  12       13.19       11.56      0.77 o 
   2  -2  12      472.35      445.72      6.99 o 
   3  -2  12       83.80       79.35      1.73 o 
   4  -2  12       22.21       22.27      0.75 o 
  -2  -1  12       31.71       27.02      0.79 o 
  -1  -1  12       27.22       25.36      0.74 o 
   0  -1  12      158.83      151.71      2.50 o 
   1  -1  12      104.80      101.61      1.77 o 
   2  -1  12       94.64       95.79      1.46 o 
   3  -1  12       48.11       49.65      1.67 o 
   4  -1  12        1.07        0.56      0.20 o 
  -2   0  12       84.61       78.99      1.54 o 
  -1   0  12      257.74      276.95      4.72 o 
   0   0  12       12.48       12.15      0.51 o 
   1   0  12        9.54       12.64      0.52 o 
   2   0  12       19.20       16.57      0.60 o 
   3   0  12       12.35        9.64      0.40 o 
   4   0  12       71.08       64.90      1.48 o 
   5   0  12       15.82       14.95      0.52 o 
  -2   1  12       28.26       28.66      0.85 o 
  -1   1  12      101.54      108.36      2.25 o 
   0   1  12       29.13       28.64      1.04 o 
   1   1  12       17.19       17.95      0.65 o 
   2   1  12      134.71      118.17      3.05 o 
   3   1  12       14.91       16.79      0.63 o 
   4   1  12        0.72        0.34      0.21 o 
   5   1  12        8.35        8.47      0.43 o 
  -2   2  12       38.76       40.66      1.46 o 
  -1   2  12      119.43      126.62      2.25 o 
   0   2  12      266.92      249.94      3.94 o 
   1   2  12        4.16        4.05      0.37 o 
   2   2  12       14.28       16.73      0.62 o 
   3   2  12       92.16       92.96      1.77 o 
   4   2  12       46.97       53.83      1.23 o 
  -1   3  12       22.21       25.60      1.17 o 
   0   3  12       58.86       65.25      1.40 o 
   1   3  12       54.72       57.91      1.28 o 
   2   3  12       43.84       52.46      1.21 o 
   3   3  12      159.43      167.32      2.84 o 
   4   3  12       47.19       48.53      1.64 o 
   0   4  12       26.57       26.51      1.17 o 
   1   4  12      153.49      163.42      3.94 o 
   2   4  12        0.56        0.74      0.28 o 
   3   4  12        0.37        1.02      0.40 o 
   0  -1  13       36.18       34.45      0.91 o 
   1  -1  13       24.59       24.53      0.76 o 
   2  -1  13       62.85       64.80      1.35 o 
   0   0  13       18.53       18.80      0.84 o 
   1   0  13      120.42      105.69      1.95 o 
   2   0  13       31.23       28.79      1.28 o 
   3   0  13       79.00       83.78      1.64 o 
   0   1  13       46.03       48.71      1.16 o 
   1   1  13      137.05      156.66      2.68 o 
   2   1  13      124.26      132.24      3.84 o 
   3   1  13       43.83       43.14      1.07 o 
   1   2  13       30.57       32.39      1.31 o 
   2   2  13      119.51      104.75      2.79 o 
                                                 
